# Supplementary material for: Pseudovibriamides from Pseudovibrio marine sponge bacteria promote flagellar motility via transcriptional modulation
Source: mBio. 2024 Dec 27;16(2):e03115-24. doi: 10.1128/mbio.03115-24 (PMC11796379; doi:10.1128/mbio.03115-24)
Supplement: File S1 — Raw transcription data. [file mbio.03115-24-s0001.xlsx]

## Sheet: Original data of all mutants
Supplemental file 1. Transcription data.
	Name	locus_tag	W1	W2	W3	W average	A1	A2	A3	A average	FC	log2FC	p_value	q_value	log10	W1	W2	W3	W average	D1	D2	D3	D average	FC	log2FC	p_value	q_value	log10	E1	E2	E3	E average	W1	W2	W3	W average	FC	log2FC	p_value	q_value	log10
1	dnaA CDS	KGB56_00005	465.74	474.48	507.1	482.44	698.57	655.23	579.72	644.507	1.33593	0.417846	0.0118029	0.0371648	1.42987	465.74	474.48	507.1	482.44	215.99	164.89	129.31	170.063	0.352507	-1.50428	0.00037402	0.00242588	2.61513	650.27	536.77	612.12	599.72	465.74	474.48	507.1	482.44	1.2431	0.31394	0.0302014	0.0778409	1.10879
2	DNA polymerase III subunit beta CDS	KGB56_00010	46.37	45.61	54.47	48.8167	35.31	46.48	33.32	38.37	0.786002	-0.347395	0.103974	0.173627	0.760383	46.37	45.61	54.47	48.8167	42.28	32.85	28.53	34.5533	0.707818	-0.498549	0.0449892	0.070684	1.15068	48.87	43.82	46.78	46.49	46.37	45.61	54.47	48.8167	0.952339	-0.0704534	0.506357	0.616353	0.21017
3	recF CDS	KGB56_00015	3.04	4.4	3.04	3.49333	4.99	4.53	6.86	5.46	1.56298	0.644297	0.080353	0.142904	0.844955	3.04	4.4	3.04	3.49333	4.84	3.1	2.42	3.45333	0.98855	-0.0166147	0.964777	0.970073	0.0131956	5.4	6.03	7.08	6.17	3.04	4.4	3.04	3.49333	1.76622	0.820666	0.016	0.0508118	1.29404
4	LysE family translocator CDS	KGB56_00020	11.57	12.87	10.6	11.68	15.07	12.45	12.32	13.28	1.13699	0.185215	0.223333	0.313351	0.503969	11.57	12.87	10.6	11.68	10.39	9.09	6.78	8.75333	0.749429	-0.416136	0.0782412	0.110979	0.954758	12.16	18.3	10.19	13.55	11.57	12.87	10.6	11.68	1.1601	0.214253	0.500713	0.611165	0.213842
5	LysE family translocator CDS	KGB56_00025	12.5	14.39	12.19	13.0267	13.14	10.56	9.8	11.1667	0.857216	-0.222269	0.202768	0.29103	0.536062	12.5	14.39	12.19	13.0267	7.85	6.83	6.8	7.16	0.549642	-0.863436	0.00158742	0.00625547	2.20374	11.53	11.24	11.9	11.5567	12.5	14.39	12.19	13.0267	0.887155	-0.172743	0.108438	0.19626	0.707168
6	LysE family translocator CDS	KGB56_00030	7.59	12.99	11.42	10.6667	13.65	9.49	11.95	11.6967	1.09656	0.132988	0.634935	0.709609	0.148981	7.59	12.99	11.42	10.6667	7.92	4.87	3.08	5.29	0.495937	-1.01177	0.0656627	0.0958506	1.01841	12.18	9.11	11.95	11.08	7.59	12.99	11.42	10.6667	1.03875	0.0548485	0.83702	0.885707	0.05271
7	gyrB CDS	KGB56_00035	148.12	126.63	119.37	131.373	73.15	83.2	54.5	70.2833	0.534989	-0.902418	0.00713168	0.0266785	1.57384	148.12	126.63	119.37	131.373	52.72	40.4	34.73	42.6167	0.324394	-1.62418	0.000936878	0.00443951	2.35266	70.61	85.48	92.24	82.7767	148.12	126.63	119.37	131.373	0.630087	-0.666376	0.0106148	0.0382843	1.41698
8	GntR family transcriptional regulator CDS	KGB56_00040	49.24	65.28	64.07	59.53	55.97	60.03	66.43	60.81	1.0215	0.0306917	0.841202	0.877891	0.0565595	49.24	65.28	64.07	59.53	82.94	65.28	43.79	64.0033	1.07514	0.10453	0.737311	0.766307	0.115597	68.45	50.95	41.22	53.54	49.24	65.28	64.07	59.53	0.899378	-0.153	0.562185	0.66407	0.177786
9	PaaI family thioesterase CDS	KGB56_00045	17.99	28.61	15.98	20.86	14.41	10.78	17.37	14.1867	0.680089	-0.556204	0.200375	0.288452	0.539926	17.99	28.61	15.98	20.86	15.71	14.94	10.58	13.7433	0.658837	-0.602007	0.167873	0.209592	0.678625	21.47	22.8	19.55	21.2733	17.99	28.61	15.98	20.86	1.01981	0.028307	0.923248	0.948056	0.023166
10	MarR family transcriptional regulator CDS	KGB56_00050	5.12	9.78	7.86	7.58667	8.49	5.33	7.51	7.11	0.93717	-0.0936166	0.786181	0.832653	0.0795362	5.12	9.78	7.86	7.58667	10.23	1.92	3.73	5.29333	0.697715	-0.51929	0.467927	0.512078	0.290664	10	3.81	6.48	6.76333	5.12	9.78	7.86	7.58667	0.891476	-0.165732	0.732423	0.807855	0.0926663
11	antibiotic biosynthesis monooxygenase CDS	KGB56_00055	81.54	92.7	73.44	82.56	23.76	10.37	27.71	20.6133	0.249677	-2.00187	0.00127167	0.00881855	2.0546	81.54	92.7	73.44	82.56	18.97	12.26	10.67	13.9667	0.16917	-2.56346	0.000364368	0.00238659	2.62222	13.07	14.53	14.07	13.89	81.54	92.7	73.44	82.56	0.168241	-2.5714	0.000253963	0.0033904	2.46975
12	ABC transporter substrate-binding protein CDS	KGB56_00060	2.03	5.36	2.25	3.21333	3.4	2.74	1.91	2.68333	0.835062	-0.260044	0.67104	0.739077	0.131311	2.03	5.36	2.25	3.21333	4.65	3.11	1.75	3.17	0.986515	-0.0195878	0.976161	0.980591	0.008512	1.28	2.59	3.31	2.39333	2.03	5.36	2.25	3.21333	0.744813	-0.425049	0.540994	0.645958	0.189796
13	iron ABC transporter permease CDS	KGB56_00065	3.6	5.01	2.59	3.73333	5.25	3.99	4.41	4.55	1.21875	0.285402	0.361561	0.456419	0.340636	3.6	5.01	2.59	3.73333	2.12	1.98	1.83	1.97667	0.529464	-0.917395	0.0678051	0.0984638	1.00672	4.46	3.09	3.57	3.70667	3.6	5.01	2.59	3.73333	0.992857	-0.0103419	0.975266	0.983599	0.00718206
14	heme ABC transporter ATP-binding protein CDS	KGB56_00070	24.12	55.98	26.14	35.4133	186.02	163.46	194.28	181.253	5.11822	2.35564	0.000455837	0.00486226	2.31316	24.12	55.98	26.14	35.4133	4.44	3.64	4.07	4.05	0.114364	-3.1283	0.0382424	0.0623124	1.20543	134.6	92.06	122.9	116.52	24.12	55.98	26.14	35.4133	3.29029	1.71821	0.00768956	0.0311883	1.50601
15	hypothetical protein CDS	KGB56_00075	317.03	490.94	308.11	372.027	1687.76	1476.46	1979.55	1714.59	4.60878	2.20439	0.00103978	0.0079017	2.10228	317.03	490.94	308.11	372.027	34.65	14.42	25.56	24.8767	0.066868	-3.90254	0.00438017	0.0124159	1.90602	1535.76	1743.11	1799.89	1692.92	317.03	490.94	308.11	372.027	4.55053	2.18604	0.000189236	0.00286388	2.54305
16	1,4-beta-glucanase CDS	KGB56_00080	22.45	22.42	19.01	21.2933	18.28	17.13	17.64	17.6833	0.830463	-0.268012	0.0385644	0.0839911	1.07577	22.45	22.42	19.01	21.2933	16.39	16.43	18.63	17.15	0.805416	-0.312193	0.0382056	0.0623114	1.20543	40	37.42	29.99	35.8033	22.45	22.42	19.01	21.2933	1.68143	0.749692	0.0106613	0.0383304	1.41646
17	type I secretion system permease/ATPase CDS	KGB56_00085	5.54	5.88	4.71	5.37667	6.17	5.29	4.42	5.29333	0.984501	-0.0225355	0.898458	0.923135	0.0347347	5.54	5.88	4.71	5.37667	3.22	4.39	4.69	4.1	0.762554	-0.391088	0.087609	0.121955	0.913802	9.65	10.04	6.3	8.66333	5.54	5.88	4.71	5.37667	1.61128	0.68821	0.0565479	0.121269	0.916252
18	HlyD family type I secretion periplasmic adaptorsubunit CDS	KGB56_00090	12.44	8.06	12.3	10.9333	10.54	10.35	10.77	10.5533	0.965244	-0.0510346	0.805213	0.847996	0.0716064	12.44	8.06	12.3	10.9333	8.26	5.9	8.93	7.69667	0.703963	-0.506428	0.130638	0.170713	0.767734	15.07	12.42	10.41	12.6333	12.44	8.06	12.3	10.9333	1.15549	0.208502	0.43715	0.556068	0.254872
19	betB CDS	KGB56_00095	62.96	48.21	53.98	55.05	60.89	55.31	51.14	55.78	1.01326	0.0190054	0.893876	0.919316	0.0365351	62.96	48.21	53.98	55.05	58.63	54.13	52.13	54.9633	0.998426	-0.00227306	0.986178	0.988411	0.00506262	52.84	49.24	39.9	47.3267	62.96	48.21	53.98	55.05	0.859703	-0.218089	0.251692	0.368621	0.43342
20	betA CDS	KGB56_00100	13.4	20.73	20.75	18.2933	18.1	14.33	22.51	18.3133	1.00109	0.00157643	0.995591	0.996817	0.00138452	13.4	20.73	20.75	18.2933	29.17	24.48	18.05	23.9	1.30649	0.385693	0.238139	0.283504	0.54744	22.53	15.13	20.3	19.32	13.4	20.73	20.75	18.2933	1.05612	0.0787771	0.770236	0.833977	0.0788458
21	betI CDS	KGB56_00105	105.38	121.28	123.46	116.707	121.92	56.88	100.28	93.0267	0.797098	-0.327171	0.300987	0.396834	0.401391	105.38	121.28	123.46	116.707	94.21	83.51	58.55	78.7567	0.674826	-0.567413	0.0341336	0.0573609	1.24138	157.4	117.08	120.96	131.813	105.38	121.28	123.46	116.707	1.12944	0.175609	0.342804	0.463234	0.3342
22	choline ABC transporter substrate-binding protein CDS	KGB56_00110	321.13	617.68	741.83	560.213	363.03	263.85	330.72	319.2	0.569783	-0.811516	0.133217	0.210986	0.675747	321.13	617.68	741.83	560.213	405.39	324.7	195.36	308.483	0.550653	-0.860784	0.144342	0.185115	0.732559	636.64	603.97	456.18	565.597	321.13	617.68	741.83	560.213	1.00961	0.0137973	0.97045	0.980417	0.0085893
23	choW CDS	KGB56_00115	48.1	88.7	83.93	73.5767	56.17	51.54	54.59	54.1	0.735287	-0.44362	0.205157	0.292877	0.533314	48.1	88.7	83.93	73.5767	65.79	40.64	39.81	48.7467	0.662529	-0.593945	0.181948	0.224403	0.648971	87.09	80.32	77.71	81.7067	48.1	88.7	83.93	73.5767	1.1105	0.151205	0.56886	0.669425	0.174298
24	choV CDS	KGB56_00120	25.59	41.52	37.42	34.8433	38.64	38.24	34.32	37.0667	1.06381	0.0892397	0.67781	0.745911	0.127313	25.59	41.52	37.42	34.8433	43.59	26.44	26.19	32.0733	0.920501	-0.119508	0.729965	0.759564	0.119436	57.09	52.49	50.93	53.5033	25.59	41.52	37.42	34.8433	1.53554	0.618746	0.0218921	0.0625477	1.20379
25	DUF898 family protein CDS	KGB56_00125	16.98	23.52	21.05	20.5167	15.19	10.45	17.62	14.42	0.702843	-0.508725	0.0983746	0.167168	0.776848	16.98	23.52	21.05	20.5167	19.38	16.41	11.99	15.9267	0.776279	-0.365352	0.185169	0.227741	0.642558	14.16	14.05	16.11	14.7733	16.98	23.52	21.05	20.5167	0.720065	-0.473801	0.0467587	0.106408	0.973028
26	M48 family metallopeptidase CDS	KGB56_00130	27.1	32.07	21.89	27.02	37.15	32.32	33.72	34.3967	1.27301	0.348241	0.0871116	0.152216	0.81754	27.1	32.07	21.89	27.02	25.77	14.62	16.18	18.8567	0.697878	-0.518953	0.147881	0.189015	0.723505	30.67	33.15	34.8	32.8733	27.1	32.07	21.89	27.02	1.21663	0.28289	0.138986	0.235725	0.627593
27	succinylglutamate desuccinylase/aspartoacylase family protein CDS	KGB56_00135	25.47	36.79	25.04	29.1	50.78	41.04	35.79	42.5367	1.46174	0.547688	0.0828011	0.146223	0.834984	25.47	36.79	25.04	29.1	26.54	24.06	26.92	25.84	0.887973	-0.171413	0.455583	0.500115	0.30093	40.16	35.66	37.36	37.7267	25.47	36.79	25.04	29.1	1.29645	0.374565	0.101067	0.187257	0.727562
28	LysR family transcriptional regulator CDS	KGB56_00140	9.71	10.14	12.9	10.9167	7.42	4.14	8.7	6.75333	0.618626	-0.692861	0.0689985	0.127352	0.894993	9.71	10.14	12.9	10.9167	8.58	6.72	5.15	6.81667	0.624427	-0.679394	0.0435647	0.0688942	1.16182	8.47	8.23	9.09	8.59667	9.71	10.14	12.9	10.9167	0.787481	-0.344683	0.0877751	0.167901	0.774946
29	ABC transporter substrate-binding protein CDS	KGB56_00145	71.13	107.84	98.57	92.5133	257.43	201.13	250.53	236.363	2.55491	1.35327	0.00232498	0.0130799	1.8834	71.13	107.84	98.57	92.5133	121.15	93.96	109.33	108.147	1.16898	0.225256	0.31265	0.358626	0.445359	239.7	156.41	146.13	180.747	71.13	107.84	98.57	92.5133	1.95374	0.966236	0.0492434	0.110139	0.958058
30	ABC transporter permease CDS	KGB56_00150	6.6	6.64	8.91	7.38333	14.53	12.35	14.24	13.7067	1.85643	0.892534	0.00350158	0.0167586	1.77576	6.6	6.64	8.91	7.38333	6.35	5.14	5.6	5.69667	0.771558	-0.374154	0.11536	0.153582	0.81366	15.86	8.05	10.59	11.5	6.6	6.64	8.91	7.38333	1.55756	0.63929	0.164602	0.2669	0.573651
31	ABC transporter permease CDS	KGB56_00155	6.62	11	9.33	8.98333	23.35	28.84	25.03	25.74	2.86531	1.51869	0.00125537	0.00873989	2.05849	6.62	11	9.33	8.98333	9.87	8.5	9.12	9.16333	1.02004	0.0286216	0.899353	0.912233	0.0398944	20.96	13.13	10.42	14.8367	6.62	11	9.33	8.98333	1.65158	0.723844	0.161017	0.262449	0.580956
32	ABC transporter ATP-binding protein CDS	KGB56_00160	8.7	9.47	8.9	9.02333	32.7	25.7	33.38	30.5933	3.39047	1.76148	0.000940491	0.00731779	2.13562	8.7	9.47	8.9	9.02333	12.15	11.68	8.8	10.8767	1.20539	0.269504	0.158975	0.200588	0.697695	24.86	18.51	18.75	20.7067	8.7	9.47	8.9	9.02333	2.29479	1.19836	0.0050293	0.0237684	1.624
33	ATP-binding cassette domain-containing protein CDS	KGB56_00165	9.37	8.53	9.62	9.17333	25.68	27.39	32.78	28.6167	3.11955	1.64134	0.000850267	0.00688438	2.16213	9.37	8.53	9.62	9.17333	10.94	6.9	10.08	9.30667	1.01453	0.0208185	0.921571	0.93139	0.0308684	22.87	12.52	11.89	15.76	9.37	8.53	9.62	9.17333	1.71802	0.78075	0.139197	0.235857	0.627351
34	N-formylglutamate amidohydrolase CDS	KGB56_00170	16.02	18.47	17.35	17.28	29.19	18.65	26.96	24.9333	1.4429	0.528973	0.0802208	0.142895	0.844984	16.02	18.47	17.35	17.28	14.17	11.62	13.04	12.9433	0.749035	-0.416894	0.0132534	0.0276086	1.55895	29.18	18.54	18.83	22.1833	16.02	18.47	17.35	17.28	1.28376	0.360373	0.241584	0.357363	0.44689
35	substrate-binding domain-containing protein CDS	KGB56_00175	4.4	5.04	5.97	5.13667	6.62	5.79	6.84	6.41667	1.24919	0.320992	0.08302	0.146437	0.834349	4.4	5.04	5.97	5.13667	7.12	6.09	5.96	6.39	1.244	0.314983	0.0988686	0.134941	0.869857	7.43	5.08	5.67	6.06	4.4	5.04	5.97	5.13667	1.17975	0.238485	0.333505	0.45452	0.342447
36	sugar ABC transporter ATP-binding protein CDS	KGB56_00180	1.71	2.6	0.96	1.75667	2.02	2.1	2.9	2.34	1.33207	0.413668	0.349448	0.444828	0.351808	1.71	2.6	0.96	1.75667	3.19	3.64	1.66	2.83	1.61101	0.687962	0.232779	0.278371	0.555376	1.23	0.85	2.77	1.61667	1.71	2.6	0.96	1.75667	0.920304	-0.119818	0.861823	0.905997	0.0428734
37	ABC transporter permease CDS	KGB56_00185	8.45	8.05	7.05	7.85	11.42	10.06	9.11	10.1967	1.29894	0.377333	0.0409875	0.0878038	1.05649	8.45	8.05	7.05	7.85	7.1	2.76	4	4.62	0.588535	-0.7648	0.0758413	0.108037	0.966428	10.69	8.59	8.13	9.13667	8.45	8.05	7.05	7.85	1.16391	0.218975	0.222286	0.335355	0.474495
38	sugar-binding transcriptional regulator CDS	KGB56_00190	10.27	12.54	9.66	10.8233	5.6	7.1	8.61	7.10333	0.656298	-0.607577	0.0393722	0.0853306	1.0689	10.27	12.54	9.66	10.8233	3.44	2.62	2.01	2.69	0.248537	-2.00847	0.00110337	0.0049253	2.30757	3.75	7.86	9.36	6.99	10.27	12.54	9.66	10.8233	0.645827	-0.630781	0.112714	0.201732	0.695226
39	aldo/keto reductase CDS	KGB56_00195	25.53	31.53	29.05	28.7033	14.78	18.38	16.88	16.68	0.581117	-0.783099	0.00406945	0.018335	1.73672	25.53	31.53	29.05	28.7033	8.2	5.57	6.06	6.61	0.230287	-2.1185	0.000324909	0.00220705	2.65619	11.61	13.69	14.17	13.1567	25.53	31.53	29.05	28.7033	0.458367	-1.12542	0.00123899	0.0095906	2.01815
40	glycerol-3-phosphate dehydrogenase/oxidase CDS	KGB56_00200	2.35	4.9	2.81	3.35333	4.01	4.17	4.91	4.36333	1.30119	0.379835	0.29163	0.387091	0.412186	2.35	4.9	2.81	3.35333	2.33	1.23	2.13	1.89667	0.565606	-0.82213	0.163441	0.205394	0.687412	3.38	2.71	2.97	3.02	2.35	4.9	2.81	3.35333	0.900596	-0.151047	0.701276	0.781396	0.107129
41	aldolase CDS	KGB56_00205	4.57	11.48	5.8	7.28333	10.86	11.7	12.1	11.5533	1.58627	0.665638	0.119143	0.193013	0.714414	4.57	11.48	5.8	7.28333	5.2	4.33	3.23	4.25333	0.583982	-0.776005	0.241039	0.286379	0.54306	8.96	6.65	9.13	8.24667	4.57	11.48	5.8	7.28333	1.13227	0.179212	0.693561	0.774479	0.11099
42	carbohydrate kinase CDS	KGB56_00210	12.25	16.18	15.69	14.7067	12.92	15.16	12.55	13.5433	0.920898	-0.118887	0.4761	0.567467	0.24606	12.25	16.18	15.69	14.7067	11	7.64	5.81	8.15	0.55417	-0.851598	0.0286597	0.0500626	1.30049	13.5	12.53	10.94	12.3233	12.25	16.18	15.69	14.7067	0.837942	-0.255078	0.174223	0.27792	0.55608
43	GMC family oxidoreductase N-terminal domain-containing protein CDS	KGB56_00215	16.82	18.11	16.97	17.3	22.84	21.19	25.78	23.27	1.34509	0.427699	0.0130971	0.039642	1.40184	16.82	18.11	16.97	17.3	13.67	7.19	8.61	9.82333	0.567823	-0.816487	0.0204221	0.0385372	1.41412	16.22	23.35	21.74	20.4367	16.82	18.11	16.97	17.3	1.18131	0.240388	0.226564	0.339686	0.468923
44	class I SAM-dependent methyltransferase CDS	KGB56_00220	128.15	113.89	141.58	127.873	93.8	74.53	103.63	90.6533	0.708931	-0.496283	0.0335217	0.0761296	1.11845	128.15	113.89	141.58	127.873	75.45	61.12	43.45	60.0067	0.469266	-1.09152	0.0051585	0.0139026	1.85691	107.24	130.1	109.3	115.547	128.15	113.89	141.58	127.873	0.903603	-0.14624	0.318455	0.439218	0.35732
45	hypothetical protein CDS	KGB56_00225	40.5	42.09	39.03	40.54	28.64	25.9	29.66	28.0667	0.69232	-0.530488	0.000948099	0.00735017	2.1337	40.5	42.09	39.03	40.54	26.05	25.46	16.82	22.7767	0.561832	-0.831789	0.00465409	0.0129641	1.88726	36.08	57.58	36.33	43.33	40.5	42.09	39.03	40.54	1.06882	0.0960201	0.717382	0.795062	0.0995991
46	class I SAM-dependent methyltransferase CDS	KGB56_00230	119.53	109.16	116.1	114.93	150.66	80.16	141.03	123.95	1.07848	0.109003	0.706312	0.769722	0.113666	119.53	109.16	116.1	114.93	85.03	68.02	54.44	69.1633	0.601787	-0.732676	0.00810435	0.0193746	1.71277	102.04	111.15	101.58	104.923	119.53	109.16	116.1	114.93	0.912933	-0.13142	0.0834118	0.161768	0.791106
47	glycosyltransferase family 8 protein CDS	KGB56_00235	65.98	70.33	64.85	67.0533	19.82	15.79	24.58	20.0633	0.299215	-1.74075	0.000102288	0.00193365	2.71362	65.98	70.33	64.85	67.0533	21.52	17.41	12.32	17.0833	0.254772	-1.97272	9.13e-05	0.00108037	2.96643	23.95	23.61	23.64	23.7333	65.98	70.33	64.85	67.0533	0.353947	-1.49839	1.32e-05	0.000718067	3.14384
48	hypothetical protein CDS	KGB56_00240	61.61	45.04	55.71	54.12	16.42	10.67	11.84	12.9767	0.239776	-2.06024	0.00133735	0.00913114	2.03948	61.61	45.04	55.71	54.12	36.23	42.4	25.29	34.64	0.640059	-0.643723	0.0490111	0.0757043	1.12088	17.16	18.76	22.71	19.5433	61.61	45.04	55.71	54.12	0.361111	-1.46949	0.00251018	0.0153089	1.81506
49	hypothetical protein CDS	KGB56_00245	96.2	76.6	104.81	92.5367	195.32	143.89	141.84	160.35	1.73283	0.793127	0.0249327	0.0618411	1.20872	96.2	76.6	104.81	92.5367	74.98	54.94	45.97	58.63	0.633587	-0.658386	0.047184	0.0734177	1.1342	167.78	129.64	147.74	148.387	96.2	76.6	104.81	92.5367	1.60354	0.681264	0.0155888	0.0499442	1.30151
50	hypothetical protein CDS	KGB56_00250	27.59	28.58	34.69	30.2867	72.27	56.87	64.66	64.6	2.13295	1.09285	0.00230701	0.0130394	1.88474	27.59	28.58	34.69	30.2867	47.87	21.32	19.93	29.7067	0.98085	-0.0278961	0.953551	0.959694	0.0178672	73.83	74.19	61.58	69.8667	27.59	28.58	34.69	30.2867	2.30685	1.20592	0.00109023	0.00884166	2.05347
51	hypothetical protein CDS	KGB56_00255	21.91	30.49	24.15	25.5167	37.58	32.9	30.91	33.7967	1.32449	0.405441	0.0630348	0.119028	0.924352	21.91	30.49	24.15	25.5167	24.79	13.55	9.17	15.8367	0.62064	-0.688171	0.142623	0.183176	0.737131	34.4	24.1	24.19	27.5633	21.91	30.49	24.15	25.5167	1.08021	0.11131	0.657209	0.74437	0.128211
52	DUF3320 domain-containing protein CDS	KGB56_00260	30.53	23.9	24.76	26.3967	32.92	37.19	35.78	35.2967	1.33716	0.419176	0.0215651	0.056044	1.25147	30.53	23.9	24.76	26.3967	11.2	5.47	5.71	7.46	0.282611	-1.82311	0.00249003	0.0084464	2.07333	29.4	34.81	33.84	32.6833	30.53	23.9	24.76	26.3967	1.23816	0.308199	0.0778062	0.153392	0.814197
53	DUF4011 domain-containing protein CDS	KGB56_00265	106	75.87	93.4	91.7567	105.68	103.61	107.6	105.63	1.1512	0.203135	0.190524	0.276218	0.558747	106	75.87	93.4	91.7567	13.72	11.08	9.55	11.45	0.124787	-3.00247	0.000807356	0.00405386	2.39213	103.21	139	150.45	130.887	106	75.87	93.4	91.7567	1.42645	0.512433	0.0790581	0.155195	0.809124
54	DUF1513 domain-containing protein CDS	KGB56_00275	11.3	19.75	15.09	15.38	11.95	11.75	8.43	10.71	0.696359	-0.522097	0.158402	0.240067	0.619668	11.3	19.75	15.09	15.38	14.35	9.84	7.51	10.5667	0.687039	-0.541535	0.202675	0.246536	0.60812	11.45	6.56	11.57	9.86	11.3	19.75	15.09	15.38	0.641092	-0.641396	0.13452	0.23006	0.638158
55	imelysin family protein CDS	KGB56_00280	18.67	30.71	30.89	26.7567	13.79	13.33	12.96	13.36	0.499315	-1.00198	0.0297329	0.0699055	1.15549	18.67	30.71	30.89	26.7567	21.33	15.89	13.07	16.7633	0.626511	-0.674589	0.101382	0.137699	0.86107	17.13	16.41	13.46	15.6667	18.67	30.71	30.89	26.7567	0.585524	-0.7722	0.0574246	0.122271	0.912678
56	c-type cytochrome CDS	KGB56_00285	7.73	8.48	6.29	7.5	5.9	4.13	6.98	5.67	0.756	-0.403542	0.156387	0.237963	0.62349	7.73	8.48	6.29	7.5	5.55	3.62	2.88	4.01667	0.535556	-0.900892	0.0271427	0.0480447	1.31835	3.62	5.98	4.68	4.76	7.73	8.48	6.29	7.5	0.634667	-0.655929	0.0431089	0.100646	0.997205
57	peptidase CDS	KGB56_00290	25.58	18.15	42.12	28.6167	6.31	3.78	4.8	4.96333	0.173442	-2.52747	0.0293489	0.069228	1.15972	25.58	18.15	42.12	28.6167	21.96	15.04	8.93	15.31	0.535003	-0.902381	0.1725	0.214796	0.667975	7.66	9.47	7.84	8.32333	25.58	18.15	42.12	28.6167	0.290856	-1.78162	0.046153	0.105597	0.97635
58	glycerophosphodiester phosphodiesterase CDS	KGB56_00295	76.87	80.43	81.71	79.67	9.15	6.92	9.37	8.48	0.106439	-3.2319	1.71e-06	0.000274967	3.56072	76.87	80.43	81.71	79.67	5.29	3.2	2.92	3.80333	0.0477386	-4.3887	1.27e-06	0.000167072	3.7771	7.74	14.34	11.86	11.3133	76.87	80.43	81.71	79.67	0.142002	-2.81601	9.17e-06	0.000632778	3.19875
59	hypothetical protein CDS	KGB56_00300	234.57	289.56	307.6	277.243	91.32	74.19	92.67	86.06	0.310413	-1.68774	0.00109813	0.00812743	2.09005	234.57	289.56	307.6	277.243	15.32	10.15	9.21	11.56	0.0416962	-4.58394	0.000271806	0.00197785	2.70381	71.81	97.46	115.96	95.0767	234.57	289.56	307.6	277.243	0.342936	-1.54399	0.00200756	0.0133517	1.87446
60	carbohydrate ABC transporter permease CDS	KGB56_00305	64.48	57.07	54.21	58.5867	31.94	31.52	25.18	29.5467	0.504324	-0.987577	0.00151485	0.00992217	2.00339	64.48	57.07	54.21	58.5867	2.41	2.04	1.9	2.11667	0.0361288	-4.79071	5.1e-05	0.00079905	3.09743	16.26	21.95	33.64	23.95	64.48	57.07	54.21	58.5867	0.408796	-1.29055	0.00436633	0.0217375	1.66279
61	sugar ABC transporter permease CDS	KGB56_00310	4.04	3.72	5.86	4.54	2.45	4.01	4.5	3.65333	0.804699	-0.313479	0.384544	0.480182	0.318594	4.04	3.72	5.86	4.54	0.68	1.11	1.04	0.943333	0.207783	-2.26685	0.00611935	0.0158257	1.80064	2.13	4.43	2.51	3.02333	4.04	3.72	5.86	4.54	0.665932	-0.586552	0.194835	0.302488	0.519292
62	ABC transporter substrate-binding protein CDS	KGB56_00315	9.83	9.14	10.75	9.90667	10.18	6.7	6.25	7.71	0.778264	-0.361669	0.173064	0.256935	0.590176	9.83	9.14	10.75	9.90667	3.73	3.68	4.24	3.88333	0.391992	-1.3511	0.000271178	0.00197785	2.70381	8.11	7.43	7.71	7.75	9.83	9.14	10.75	9.90667	0.782301	-0.354203	0.0130633	0.0439491	1.35705
63	ABC transporter ATP-binding protein CDS	KGB56_00320	2.55	1.52	3.5	2.52333	3.1	0.59	2.02	1.90333	0.754293	-0.406803	0.53932	0.623213	0.205364	2.55	1.52	3.5	2.52333	1.44	0.89	0.84	1.05667	0.418758	-1.25581	0.071859	0.103222	0.986227	0.63	1.19	2.47	1.43	2.55	1.52	3.5	2.52333	0.566711	-0.819316	0.238365	0.353685	0.451383
64	DeoR/GlpR transcriptional regulator CDS	KGB56_00325	2.57	2.17	5.83	3.52333	2.54	2.58	2.73	2.61667	0.742668	-0.429211	0.478312	0.569463	0.244535	2.57	2.17	5.83	3.52333	1.45	1.4	1.07	1.30667	0.370861	-1.43105	0.129883	0.169811	0.770035	2.86	0.8	0.77	1.47667	2.57	2.17	5.83	3.52333	0.419111	-1.2546	0.204042	0.313348	0.503972
65	GntR family transcriptional regulator CDS	KGB56_00330	92.58	95.13	89.77	92.4933	5.25	8.68	10.85	8.26	0.0893037	-3.48514	3.03e-06	0.000391345	3.40744	92.58	95.13	89.77	92.4933	15.44	10.87	4.47	10.26	0.110927	-3.17232	2.03e-05	0.000493569	3.30665	11.59	11.33	11.35	11.4233	92.58	95.13	89.77	92.4933	0.123504	-3.01737	8e-07	0.000210617	3.67651
66	gndA CDS	KGB56_00335	101.88	106.91	115.85	108.213	122.97	104.1	121.69	116.253	1.0743	0.103394	0.334387	0.42936	0.367178	101.88	106.91	115.85	108.213	69.91	50.72	43.67	54.7667	0.506099	-0.982508	0.00377657	0.0112308	1.94959	108.52	109.72	99.71	105.983	101.88	106.91	115.85	108.213	0.979393	-0.0300409	0.68801	0.770223	0.113383
67	L-lactate dehydrogenase CDS	KGB56_00340	155.83	142.73	124.42	140.993	167.36	153.92	160.54	160.607	1.13911	0.187905	0.118665	0.192447	0.715689	155.83	142.73	124.42	140.993	191.98	147.85	135.45	158.427	1.12365	0.168188	0.420153	0.46473	0.332799	179.14	216.48	224.48	206.7	155.83	142.73	124.42	140.993	1.46603	0.551911	0.0169674	0.0530493	1.27532
68	mutM CDS	KGB56_00345	22.3	20.81	22.41	21.84	31.37	33.49	31.34	32.0667	1.46825	0.554102	0.000312053	0.00385494	2.41398	22.3	20.81	22.41	21.84	20.57	19.84	16.11	18.84	0.862637	-0.213174	0.111612	0.149281	0.825995	34.9	39.02	35.02	36.3133	22.3	20.81	22.41	21.84	1.6627	0.733527	0.000564172	0.00587623	2.2309
69	ubiE CDS	KGB56_00350	78.76	77.12	98.13	84.67	63.89	49.76	59.52	57.7233	0.681745	-0.552696	0.0273785	0.0661067	1.17975	78.76	77.12	98.13	84.67	54.02	39.28	32.49	41.93	0.495217	-1.01387	0.00994498	0.0225853	1.64617	90.48	83.6	77.21	83.7633	78.76	77.12	98.13	84.67	0.989292	-0.015532	0.912605	0.940582	0.0266033
70	ubiB CDS	KGB56_00355	26.29	36.88	32.46	31.8767	16.81	18.59	15.8	17.0667	0.535397	-0.901319	0.00958213	0.0325866	1.48696	26.29	36.88	32.46	31.8767	21.6	13.55	11.37	15.5067	0.486458	-1.03961	0.0200371	0.0380789	1.41932	23.67	20.7	24.28	22.8833	26.29	36.88	32.46	31.8767	0.717871	-0.478204	0.0510936	0.113181	0.946225
71	helix-turn-helix transcriptional regulator CDS	KGB56_00360	3697.19	3672.55	3785.49	3718.41	3585.85	3043.72	2683.42	3104.33	0.834854	-0.260404	0.0809868	0.143688	0.842579	3697.19	3672.55	3785.49	3718.41	28.57	19.32	18.36	22.0833	0.00593892	-7.39558	4.52e-08	2.67e-05	4.57391	2670.89	2521.96	2914.76	2702.54	3697.19	3672.55	3785.49	3718.41	0.726799	-0.460372	0.00105055	0.00861196	2.0649
72	alpha-ketoglutarate-dependent dioxygenase AlkB CDS	KGB56_00365	105.88	135.08	136.88	125.947	114.37	104.87	100.71	106.65	0.846787	-0.239929	0.149362	0.229708	0.638825	105.88	135.08	136.88	125.947	20.61	16.49	13.41	16.8367	0.133681	-2.90313	0.000442861	0.00268545	2.57098	89.77	135.82	146.23	123.94	105.88	135.08	136.88	125.947	0.984067	-0.0231711	0.925081	0.949204	0.0226402
73	FMN-binding glutamate synthase family protein CDS	KGB56_00370	299.36	308.34	305.44	304.38	3.23	3.43	2.55	3.07	0.0100861	-6.63149	3.64e-08	6.56e-05	4.18289	299.36	308.34	305.44	304.38	1.12	0.89	1.22	1.07667	0.00353725	-8.14316	3.48e-08	2.64e-05	4.57792	2.17	3.69	1.57	2.47667	299.36	308.34	305.44	304.38	0.00813676	-6.94133	3.95e-08	5.03e-05	4.29883
74	dnaK CDS	KGB56_00375	247.81	239.88	310.44	266.043	92.26	91.84	74.58	86.2267	0.324108	-1.62546	0.00146	0.00967024	2.01456	247.81	239.88	310.44	266.043	49.18	39.79	33.66	40.8767	0.153647	-2.70231	0.000586657	0.00324279	2.48908	119.96	139.95	157.17	139.027	247.81	239.88	310.44	266.043	0.522572	-0.9363	0.00684971	0.0291085	1.53598
75	dnaJ CDS	KGB56_00380	49.05	62.56	54.83	55.48	26.75	28.51	20.91	25.39	0.457642	-1.12771	0.00268347	0.0144221	1.84097	49.05	62.56	54.83	55.48	30.51	23.47	16.17	23.3833	0.421473	-1.24649	0.00488344	0.013419	1.87228	34.23	30.66	34.53	33.14	49.05	62.56	54.83	55.48	0.597332	-0.743394	0.00554092	0.0254966	1.59352
76	methyltransferase domain-containing protein CDS	KGB56_00385	1060.95	1052.62	1329.07	1147.55	684.67	580.24	880.47	715.127	0.623179	-0.682282	0.0267806	0.0650473	1.18677	1060.95	1052.62	1329.07	1147.55	469.31	434	362.96	422.09	0.367819	-1.44293	0.00164514	0.00642843	2.1919	1104.88	1505.64	1295.8	1302.11	1060.95	1052.62	1329.07	1147.55	1.13469	0.182295	0.352667	0.471762	0.326277
77	NAD(P)H-dependent oxidoreductase CDS	KGB56_00390	217.9	185.67	240.94	214.837	117.22	103.16	91.14	103.84	0.483344	-1.04888	0.00330835	0.0162571	1.78896	217.9	185.67	240.94	214.837	24.08	23.85	18.85	22.26	0.103614	-3.27071	0.000281236	0.00201882	2.6949	123.72	118.13	118.95	120.267	217.9	185.67	240.94	214.837	0.559805	-0.837003	0.00421809	0.0212787	1.67205
78	hslV CDS	KGB56_00395	78.12	98.51	113.34	96.6567	40.19	44.6	27.99	37.5933	0.388937	-1.36239	0.00650663	0.0251369	1.59969	78.12	98.51	113.34	96.6567	23.25	20.14	13.91	19.1	0.197607	-2.3393	0.00183802	0.00685161	2.16421	55.36	57.37	61.88	58.2033	78.12	98.51	113.34	96.6567	0.602166	-0.731767	0.0208153	0.061007	1.21462
79	hypothetical protein CDS	KGB56_00400	21.31	23.73	28.64	24.56	6.96	7.99	7.88	7.61	0.309853	-1.69034	0.00147751	0.00976188	2.01047	21.31	23.73	28.64	24.56	5.19	4.11	2.92	4.07333	0.165852	-2.59203	0.000812148	0.00406448	2.391	10.26	10.32	12.16	10.9133	21.31	23.73	28.64	24.56	0.444354	-1.17022	0.0036992	0.0196501	1.70663
80	hslU CDS	KGB56_00405	38.31	29.26	41.15	36.24	10.38	16.43	11.43	12.7467	0.351729	-1.50746	0.00435991	0.019188	1.71697	38.31	29.26	41.15	36.24	8.17	7.7	6.05	7.30667	0.201619	-2.3103	0.00135975	0.00571583	2.24292	12.74	17.73	16.35	15.6067	38.31	29.26	41.15	36.24	0.430648	-1.21542	0.00602206	0.0268817	1.57054
81	universal stress protein CDS	KGB56_00410	320	375.23	317.74	337.657	611.66	548.26	553.63	571.183	1.69161	0.758397	0.00107883	0.00806864	2.0932	320	375.23	317.74	337.657	524.57	538.39	390.79	484.583	1.43514	0.521188	0.0441604	0.0695671	1.1576	629.38	668.79	641.72	646.63	320	375.23	317.74	337.657	1.91505	0.937383	0.000152084	0.00253251	2.59645
82	NifU family protein CDS	KGB56_00415	59.34	72.42	72.13	67.9633	42.44	45.64	48.82	45.6333	0.67144	-0.574669	0.00889274	0.0310982	1.50726	59.34	72.42	72.13	67.9633	70.27	58.44	40.57	56.4267	0.830252	-0.268379	0.297907	0.344093	0.463324	49.07	45.15	54.16	49.46	59.34	72.42	72.13	67.9633	0.727745	-0.458494	0.0213653	0.0618333	1.20878
83	tsaB CDS	KGB56_00420	23.05	52.7	47.65	41.1333	14.62	18.09	17.99	16.9	0.410859	-1.28328	0.0584468	0.112285	0.949677	23.05	52.7	47.65	41.1333	25.61	19.73	11.1	18.8133	0.457374	-1.12855	0.0912184	0.12612	0.899217	32.38	33.38	31.23	32.33	23.05	52.7	47.65	41.1333	0.785981	-0.347434	0.391856	0.510634	0.29189
84	rimI CDS	KGB56_00425	53.75	99.43	95.57	82.9167	58.92	62.56	52.13	57.87	0.69793	-0.518846	0.16899	0.252283	0.598112	53.75	99.43	95.57	82.9167	51.97	35.98	32.06	40.0033	0.482452	-1.05154	0.0536101	0.0811792	1.09056	66.13	73.5	77.86	72.4967	53.75	99.43	95.57	82.9167	0.874332	-0.193747	0.526053	0.632788	0.198741
85	transcriptional repressor CDS	KGB56_00430	251.69	218.87	280.49	250.35	295.37	245.66	266.11	269.047	1.07468	0.10391	0.460289	0.552679	0.257527	251.69	218.87	280.49	250.35	172.38	165.63	137.95	158.653	0.633726	-0.658069	0.0113933	0.0248777	1.60419	321.95	296.9	307.99	308.947	251.69	218.87	280.49	250.35	1.23406	0.303411	0.0380723	0.0922206	1.03517
86	1-acyl-sn-glycerol-3-phosphate acyltransferase CDS	KGB56_00435	31.92	38.61	33.93	34.82	32.12	24.82	29.19	28.71	0.824526	-0.278363	0.103084	0.172576	0.76302	31.92	38.61	33.93	34.82	23.91	13.99	16.92	18.2733	0.524794	-0.930176	0.00956051	0.0219186	1.65919	31.01	36.01	31.19	32.7367	31.92	38.61	33.93	34.82	0.940168	-0.0890088	0.46318	0.578376	0.23779
87	miaB CDS	KGB56_00440	46.45	74.27	70.97	63.8967	55.42	51.3	42.21	49.6433	0.776932	-0.364141	0.211935	0.300894	0.521586	46.45	74.27	70.97	63.8967	49.75	30.7	27.42	35.9567	0.562731	-0.829481	0.0671676	0.0977538	1.00987	46.64	51.82	57.18	51.88	46.45	74.27	70.97	63.8967	0.811936	-0.300562	0.26538	0.384184	0.41546
88	PhoH family protein CDS	KGB56_00445	143.43	270.1	173.9	195.81	174.9	147.28	115.48	145.887	0.745042	-0.424606	0.298875	0.394539	0.403911	143.43	270.1	173.9	195.81	159.86	127.98	90.61	126.15	0.644247	-0.634314	0.181345	0.223765	0.650209	163.64	135	156.73	151.79	143.43	270.1	173.9	195.81	0.77519	-0.367378	0.323597	0.444517	0.352112
89	ybeY CDS	KGB56_00450	64.73	85.14	81.32	77.0633	39.88	23.83	41.57	35.0933	0.455383	-1.13485	0.00762972	0.0279511	1.5536	64.73	85.14	81.32	77.0633	47.12	31.49	19.56	32.7233	0.424629	-1.23572	0.0119621	0.0257015	1.59004	36.85	49.8	44.13	43.5933	64.73	85.14	81.32	77.0633	0.565682	-0.821937	0.0101459	0.0372204	1.42922
90	HlyC/CorC family transporter CDS	KGB56_00455	147.73	184.74	150.28	160.917	74.08	56.6	49.53	60.07	0.373299	-1.4216	0.00196239	0.0116994	1.93184	147.73	184.74	150.28	160.917	60.27	43.6	30.05	44.64	0.277411	-1.8499	0.00141524	0.00585179	2.23271	72.56	77.59	80.26	76.8033	147.73	184.74	150.28	160.917	0.477286	-1.06707	0.00228214	0.0143665	1.84265
91	lnt CDS	KGB56_00460	31.81	51.84	48.66	44.1033	45.07	37.25	35.8	39.3733	0.892752	-0.163669	0.527809	0.613506	0.212181	31.81	51.84	48.66	44.1033	15.08	8.12	7.27	10.1567	0.230292	-2.11846	0.00710595	0.01768	1.75252	41.14	56.74	62.62	53.5	31.81	51.84	48.66	44.1033	1.21306	0.278651	0.351921	0.471001	0.326978
92	helix-turn-helix transcriptional regulator CDS	KGB56_00465	3048.63	2742.66	3184.07	2991.79	449.99	355.08	382.82	395.963	0.13235	-2.91757	4.13e-05	0.00113475	2.9451	3048.63	2742.66	3184.07	2991.79	286.47	197.83	193.8	226.033	0.0755513	-3.7264	3.26e-05	0.000617737	3.2092	509.79	503.27	494.97	502.677	3048.63	2742.66	3184.07	2991.79	0.168019	-2.5733	4.47e-05	0.00127433	2.89472
93	metK CDS	KGB56_00470	575.48	666.69	591.48	611.217	370	437.38	265.55	357.643	0.585133	-0.773162	0.0114991	0.0365308	1.43734	575.48	666.69	591.48	611.217	92.14	85.83	62.27	80.08	0.131017	-2.93217	5.63e-05	0.000828894	3.0815	470.94	496.26	639.03	535.41	575.48	666.69	591.48	611.217	0.875974	-0.19104	0.270947	0.389665	0.409309
94	trmB CDS	KGB56_00475	31.22	39.9	44.05	38.39	15.64	24.85	13.22	17.9033	0.466354	-1.1005	0.0167556	0.0470153	1.32776	31.22	39.9	44.05	38.39	7.23	7.21	3.9	6.11333	0.159243	-2.6507	0.00120786	0.00519525	2.28439	14.2	11.8	14.95	13.65	31.22	39.9	44.05	38.39	0.355561	-1.49183	0.00315516	0.0178134	1.74925
95	rimP CDS	KGB56_00480	89.01	135.16	95.6	106.59	31.43	29.51	28.58	29.84	0.279951	-1.83675	0.00601875	0.0237884	1.62363	89.01	135.16	95.6	106.59	40.93	29.78	21.69	30.8	0.288958	-1.79107	0.00801735	0.0192969	1.71451	39.41	29.4	33.42	34.0767	89.01	135.16	95.6	106.59	0.319699	-1.64522	0.00785973	0.0316295	1.49991
96	nusA CDS	KGB56_00485	250.66	255.65	230.52	245.61	108.43	100.91	79.05	96.13	0.391393	-1.35331	0.000215532	0.00307771	2.51177	250.66	255.65	230.52	245.61	95.74	78.29	62.79	78.94	0.321404	-1.63754	0.000167901	0.00150099	2.82362	122.68	113.34	133.21	123.077	250.66	255.65	230.52	245.61	0.501106	-0.996812	0.000216095	0.00310883	2.5074
97	RNA-binding protein CDS	KGB56_00490	296	419.28	304.28	339.853	162.58	164.59	132.67	153.28	0.451018	-1.14874	0.0105031	0.0342772	1.46499	296	419.28	304.28	339.853	217.06	167.24	145.22	176.507	0.519361	-0.94519	0.0223271	0.0413537	1.38349	177.72	192.93	221.66	197.437	296	419.28	304.28	339.853	0.580947	-0.783522	0.0271384	0.0721976	1.14148
98	infB CDS	KGB56_00495	151.48	182.71	155.03	163.073	111.12	121.86	80.6	104.527	0.64098	-0.64165	0.0208089	0.0549574	1.25997	151.48	182.71	155.03	163.073	119.81	107.25	86.34	104.467	0.640612	-0.642478	0.013462	0.0279555	1.55353	100.58	102.29	109.53	104.133	151.48	182.71	155.03	163.073	0.638568	-0.647089	0.00452781	0.0222084	1.65348
99	rbfA CDS	KGB56_00500	39.49	88.79	50.79	59.69	84.02	89.99	77.81	83.94	1.40627	0.491869	0.188616	0.273975	0.562288	39.49	88.79	50.79	59.69	61.52	44.15	41.04	48.9033	0.819289	-0.287556	0.542313	0.584334	0.233339	68.07	49.33	61.69	59.6967	39.49	88.79	50.79	59.69	1.00011	0.000161123	0.999685	0.999685	0.000136648
100	truB CDS	KGB56_00505	11.14	9.7	5.99	8.94333	7.56	9.65	9.1	8.77	0.980619	-0.0282358	0.921708	0.939753	0.0269863	11.14	9.7	5.99	8.94333	5.26	4.06	4.07	4.46333	0.499068	-1.00269	0.0475081	0.0737903	1.132	5.6	5.81	5.22	5.54333	11.14	9.7	5.99	8.94333	0.619829	-0.690059	0.0924017	0.174365	0.75854
101	rpsO CDS	KGB56_00510	852.14	862.63	733.35	816.04	867.45	837.43	813.8	839.56	1.02882	0.0409936	0.623331	0.69929	0.155343	852.14	862.63	733.35	816.04	641.97	529.01	497.9	556.293	0.681699	-0.552794	0.0125599	0.0266091	1.57497	857.67	1332.55	1337.61	1175.94	852.14	862.63	733.35	816.04	1.44104	0.527107	0.0938521	0.176538	0.753163
102	pnp CDS	KGB56_00515	412.58	255.2	337.61	335.13	254.26	293.78	157.22	235.087	0.701479	-0.511528	0.175904	0.259557	0.585767	412.58	255.2	337.61	335.13	151.6	139.67	145.27	145.513	0.4342	-1.20357	0.0141432	0.0290972	1.53615	229.1	299.21	341.17	289.827	412.58	255.2	337.61	335.13	0.864819	-0.20953	0.463776	0.578985	0.237333
103	amidohydrolase CDS	KGB56_00520	12.29	12.1	8.41	10.9333	6.79	4.26	8.1	6.38333	0.583841	-0.776351	0.0547635	0.107583	0.968258	12.29	12.1	8.41	10.9333	3.68	3.72	3.17	3.52333	0.322256	-1.63372	0.00436492	0.0123859	1.90707	5.83	8.2	9.89	7.97333	12.29	12.1	8.41	10.9333	0.729268	-0.455478	0.161623	0.263275	0.57959
104	DMT family transporter CDS	KGB56_00525	12.23	18.3	16.28	15.6033	13.36	15.62	13.32	14.1	0.903653	-0.146159	0.481596	0.572569	0.242172	12.23	18.3	16.28	15.6033	17.62	13.55	11.59	14.2533	0.91348	-0.130555	0.620243	0.658156	0.181671	13.56	9.48	16.74	13.26	12.23	18.3	16.28	15.6033	0.849818	-0.234773	0.443193	0.561294	0.25081
105	4-hydroxy-tetrahydrodipicolinate reductase CDS	KGB56_00530	33.54	56.34	35.71	41.8633	27.8	36.47	29.65	31.3067	0.74783	-0.419217	0.243738	0.336296	0.473279	33.54	56.34	35.71	41.8633	69.28	57.93	34.48	53.8967	1.28744	0.364509	0.392309	0.438541	0.35799	33.13	47.16	51.45	43.9133	33.54	56.34	35.71	41.8633	1.04897	0.0689719	0.833377	0.883084	0.0539982
106	2,3-bisphosphoglycerate-dependent phosphoglycerate mutase CDS	KGB56_00535	170.25	154.14	167.44	163.943	126.7	149.04	99.02	124.92	0.761971	-0.392193	0.0632274	0.119185	0.923778	170.25	154.14	167.44	163.943	221.99	196.25	136.46	184.9	1.12783	0.173548	0.462479	0.506743	0.295213	110.66	128.18	153.97	130.937	170.25	154.14	167.44	163.943	0.79867	-0.324328	0.0711617	0.143676	0.842617
107	hypothetical protein CDS	KGB56_00540	1218.51	1680.18	1629.05	1509.25	2582.39	1972.44	1830.45	2128.43	1.41026	0.495959	0.0859429	0.150531	0.822373	1218.51	1680.18	1629.05	1509.25	5273.34	3629.49	3546.24	4149.69	2.74951	1.45917	0.0104608	0.0234067	1.63066	2694.96	2103.62	2220.28	2339.62	1218.51	1680.18	1629.05	1509.25	1.55019	0.632446	0.0233405	0.0649597	1.18736
108	pyridoxamine 5'-phosphate oxidase family protein CDS	KGB56_00545	123.73	174.58	181.08	159.797	247.1	164.37	130.11	180.527	1.12973	0.175975	0.62468	0.700064	0.154862	123.73	174.58	181.08	159.797	705.91	416.49	386.71	503.037	3.14798	1.65443	0.0293932	0.0510372	1.29211	209.42	142.95	174.01	175.46	123.73	174.58	181.08	159.797	1.09802	0.134905	0.58502	0.684165	0.164839
109	2,3-bisphosphoglycerate-dependent phosphoglycerate mutase CDS	KGB56_00550	27.24	54.46	41.16	40.9533	84.94	38.1	36.98	53.34	1.30246	0.381237	0.521478	0.607673	0.21633	27.24	54.46	41.16	40.9533	123.55	79.67	80.81	94.6767	2.31182	1.20903	0.030853	0.0529706	1.27596	54.82	63.45	55.33	57.8667	27.24	54.46	41.16	40.9533	1.41299	0.498752	0.112498	0.201487	0.695754
110	adenosine kinase CDS	KGB56_00555	27.66	45.66	50.85	41.39	18.68	20.73	17.16	18.8567	0.455585	-1.13421	0.0337711	0.0764997	1.11634	27.66	45.66	50.85	41.39	26.83	15.41	13.34	18.5267	0.447612	-1.15968	0.049116	0.0757781	1.12046	22.55	23.93	26.64	24.3733	27.66	45.66	50.85	41.39	0.58887	-0.763979	0.0754034	0.149456	0.825486
111	prephenate dehydratase CDS	KGB56_00560	94.14	103.61	97.83	98.5267	59.9	51.36	60.8	57.3533	0.58211	-0.780637	0.000542263	0.00533426	2.27293	94.14	103.61	97.83	98.5267	71.1	50.7	37.5	53.1	0.53894	-0.891802	0.0110446	0.0243642	1.61325	72	74.71	82.46	76.39	94.14	103.61	97.83	98.5267	0.775323	-0.36713	0.00607025	0.0269383	1.56963
112	cytochrome c family protein CDS	KGB56_00565	162.5	218.33	223.68	201.503	237.24	199.95	203.44	213.543	1.05975	0.0837252	0.626752	0.701941	0.153699	162.5	218.33	223.68	201.503	230.04	140.16	98.39	156.197	0.775157	-0.36744	0.356331	0.402387	0.395356	292.93	320.58	302.13	305.213	162.5	218.33	223.68	201.503	1.51468	0.599014	0.00806983	0.0322482	1.49149
113	ABC transporter substrate-binding protein CDS	KGB56_00570	329.31	368.95	426.18	374.813	378.31	288	327.74	331.35	0.88404	-0.177816	0.320796	0.416643	0.380236	329.31	368.95	426.18	374.813	225.51	136.98	130.27	164.253	0.438227	-1.19025	0.00718651	0.0178387	1.74864	478.05	407.76	435.57	440.46	329.31	368.95	426.18	374.813	1.17514	0.232839	0.131971	0.22687	0.644222
114	twin-arginine translocation signal domain-containing protein CDS	KGB56_00575	297.01	261.02	296	284.677	463.55	404.15	435.03	434.243	1.52539	0.609179	0.00199501	0.0118015	1.92806	297.01	261.02	296	284.677	183.49	147.52	169.45	166.82	0.585998	-0.771032	0.00172474	0.00658177	2.18166	426.87	376.93	383.08	395.627	297.01	261.02	296	284.677	1.38974	0.474815	0.00486951	0.0232825	1.63297
115	microcin C ABC transporter permease YejB CDS	KGB56_00580	114.42	96.61	96.99	102.673	107.4	109.78	132.29	116.49	1.13457	0.182145	0.234085	0.325683	0.487205	114.42	96.61	96.99	102.673	77.11	54.31	54.61	62.01	0.603954	-0.727489	0.0131518	0.0274509	1.56144	122.49	124.99	149.68	132.387	114.42	96.61	96.99	102.673	1.2894	0.366696	0.0470715	0.106899	0.971026
116	ABC transporter permease CDS	KGB56_00585	105.18	87.66	100.35	97.73	101.29	99.39	116.53	105.737	1.08193	0.113602	0.347649	0.443175	0.353425	105.18	87.66	100.35	97.73	77.42	52.54	59.21	63.0567	0.645213	-0.632153	0.0188496	0.0363817	1.43912	117.58	117.08	118.12	117.593	105.18	87.66	100.35	97.73	1.20325	0.266933	0.0191745	0.0574758	1.24051
117	ABC transporter ATP-binding protein CDS	KGB56_00590	109.2	106.53	84.91	100.213	114.97	126.69	120.01	120.557	1.203	0.266637	0.0727588	0.132725	0.877048	109.2	106.53	84.91	100.213	66.06	46.94	50.64	54.5467	0.544305	-0.877512	0.00913977	0.0211365	1.67497	109.29	100.74	118.85	109.627	109.2	106.53	84.91	100.213	1.09393	0.129524	0.368729	0.487404	0.312111
118	hypothetical protein CDS	KGB56_00595	668.15	657.37	580.85	635.457	12.64	16.34	11.42	13.4667	0.0211921	-5.56033	2.27e-05	0.000849925	3.07062	668.15	657.37	580.85	635.457	8.83	6.08	3.32	6.07667	0.00956268	-6.70837	2.17e-05	0.000504991	3.29672	10.47	8.78	12.03	10.4267	668.15	657.37	580.85	635.457	0.0164081	-5.92944	2.22e-05	0.000909244	3.04132
119	isoprenylcysteine carboxylmethyltransferase family protein CDS	KGB56_00600	35.13	44.37	28.37	35.9567	23.33	24.07	23.88	23.76	0.660795	-0.597724	0.0583608	0.112187	0.950056	35.13	44.37	28.37	35.9567	14.75	9.52	6.08	10.1167	0.281357	-1.82953	0.00806833	0.019332	1.71372	20.49	32.33	31.99	28.27	35.13	44.37	28.37	35.9567	0.786224	-0.346987	0.273009	0.391741	0.407001
120	LysE family translocator CDS	KGB56_00605	26.52	31.54	28.49	28.85	23.81	32.81	18.03	24.8833	0.862507	-0.213392	0.431723	0.525387	0.279521	26.52	31.54	28.49	28.85	16.16	14.7	8.51	13.1233	0.454882	-1.13644	0.00470225	0.0130572	1.88415	26.46	27.33	23.7	25.83	26.52	31.54	28.49	28.85	0.895321	-0.159524	0.173264	0.277222	0.557173
121	ftsY CDS	KGB56_00610	126.33	161.59	142.85	143.59	359.65	236.06	308.1	301.27	2.09813	1.0691	0.0133494	0.0401314	1.39652	126.33	161.59	142.85	143.59	116.68	101.58	85.54	101.267	0.705249	-0.503796	0.0356901	0.0592086	1.22762	287.01	298.91	247.96	277.96	126.33	161.59	142.85	143.59	1.93579	0.952922	0.00189043	0.0127113	1.89581
122	mtaB CDS	KGB56_00615	15.82	20.98	22.36	19.72	7.36	5.67	7.85	6.96	0.352941	-1.5025	0.0036872	0.01736	1.76045	15.82	20.98	22.36	19.72	8.9	6.14	4.65	6.56333	0.332826	-1.58716	0.00497825	0.0135474	1.86815	8.74	7.04	11.1	8.96	15.82	20.98	22.36	19.72	0.454361	-1.13809	0.00963775	0.0360676	1.44288
123	diaminopimelate epimerase CDS	KGB56_00620	38.61	37.18	31.89	35.8933	11.31	11.05	14.76	12.3733	0.344725	-1.53648	0.000576814	0.0055031	2.25939	38.61	37.18	31.89	35.8933	11.02	8.8	8.47	9.43	0.262723	-1.92839	0.000271442	0.00197785	2.70381	12.58	7.41	9.93	9.97333	38.61	37.18	31.89	35.8933	0.27786	-1.84757	0.000512311	0.00547946	2.26126
124	L,D-transpeptidase family protein CDS	KGB56_00625	16.31	18.43	15.6	16.78	18.76	14.45	10.14	14.45	0.861144	-0.215673	0.425635	0.519406	0.284493	16.31	18.43	15.6	16.78	9.92	7.2	7.85	8.32333	0.496027	-1.01151	0.00201437	0.00732399	2.13525	20.36	19.9	18.71	19.6567	16.31	18.43	15.6	16.78	1.17143	0.228276	0.0428388	0.100202	0.999122
125	response regulator transcription factor CDS	KGB56_00630	126.36	131.87	171.53	143.253	95.06	73.34	96.55	88.3167	0.616507	-0.697811	0.0268864	0.0652744	1.18526	126.36	131.87	171.53	143.253	72.54	63.19	39.73	58.4867	0.408274	-1.29239	0.00796815	0.0191958	1.71679	125.11	157.85	134.78	139.247	126.36	131.87	171.53	143.253	0.972031	-0.0409259	0.827493	0.878602	0.056208
126	cyclic nucleotide-binding domain-containing protein CDS	KGB56_00635	36.22	61.51	47.06	48.2633	29.15	36.14	30.46	31.9167	0.661303	-0.596618	0.0989126	0.167653	0.775589	36.22	61.51	47.06	48.2633	28.47	17.67	13.26	19.8	0.410249	-1.28543	0.0297336	0.0514982	1.28821	36.73	44.99	44.13	41.95	36.22	61.51	47.06	48.2633	0.86919	-0.202257	0.462635	0.577919	0.238133
127	Lrp/AsnC family transcriptional regulator CDS	KGB56_00640	2.64	10.27	8.24	7.05	5.12	4.42	3.39	4.31	0.611348	-0.709935	0.305937	0.401477	0.396339	2.64	10.27	8.24	7.05	3.05	2.48	1.73	2.42	0.343262	-1.54262	0.115926	0.154181	0.811968	4.1	0.86	2.49	2.48333	2.64	10.27	8.24	7.05	0.352246	-1.50535	0.137672	0.23432	0.630191
128	LysE family translocator CDS	KGB56_00645	16.52	16.83	15.91	16.42	15.13	19.23	22.19	18.85	1.14799	0.19911	0.304466	0.400526	0.397369	16.52	16.83	15.91	16.42	7.07	3.37	5.23	5.22333	0.318108	-1.65241	0.000527982	0.00301746	2.52036	20.56	13.01	10.18	14.5833	16.52	16.83	15.91	16.42	0.888145	-0.171134	0.586534	0.685064	0.164269
129	ankyrin repeat domain-containing protein CDS	KGB56_00650	40.71	39.41	49.55	43.2233	44.96	33.99	47.58	42.1767	0.975785	-0.0353653	0.851469	0.88669	0.0522283	40.71	39.41	49.55	43.2233	27.3	22.51	16.36	22.0567	0.510295	-0.970596	0.00922105	0.0212966	1.67169	57.87	57.47	57.04	57.46	40.71	39.41	49.55	43.2233	1.32937	0.410748	0.0111897	0.0395735	1.4026
130	leuD CDS	KGB56_00655	40.08	55.64	35.7	43.8067	41.66	44.89	40.93	42.4933	0.97002	-0.0439139	0.841881	0.878304	0.0563551	40.08	55.64	35.7	43.8067	98.91	102.04	84.66	95.2033	2.17326	1.11986	0.00312447	0.00988742	2.00492	45.02	43.4	53.78	47.4	40.08	55.64	35.7	43.8067	1.08203	0.113737	0.627883	0.719749	0.142819
131	argC CDS	KGB56_00660	24.99	34.6	32.89	30.8267	9.42	9.79	12.04	10.4167	0.337911	-1.56529	0.00266069	0.0143885	1.84198	24.99	34.6	32.89	30.8267	41.73	31.63	19.88	31.08	1.00822	0.0118076	0.972759	0.977544	0.00986379	15.24	12.33	12.09	13.22	24.99	34.6	32.89	30.8267	0.428849	-1.22146	0.00490123	0.0233695	1.63135
132	NAD-glutamate dehydrogenase CDS	KGB56_00665	44.22	43.01	44.22	43.8167	16.67	18.17	16.04	16.96	0.387067	-1.36934	3.62e-06	0.000402806	3.3949	44.22	43.01	44.22	43.8167	9.07	6.41	7.57	7.68333	0.175352	-2.51168	2e-06	0.000221231	3.65515	18.21	18.03	20.28	18.84	44.22	43.01	44.22	43.8167	0.429973	-1.21768	7.16e-06	0.000564224	3.24855
133	hypothetical protein CDS	KGB56_00670	223.26	531.2	211.25	321.903	16.6	3.7	9.54	9.94667	0.0308995	-5.01627	0.0408407	0.087661	1.05719	223.26	531.2	211.25	321.903	5.29	3.08	4.91	4.42667	0.0137515	-6.18426	0.0387038	0.0628922	1.2014	12.33	10.72	7.75	10.2667	223.26	531.2	211.25	321.903	0.0318936	-4.97059	0.0408979	0.0968566	1.01387
134	hypothetical protein CDS	KGB56_00675	7.81	5	5.43	6.08	7.96	0.62	13.57	7.38333	1.21436	0.280201	0.751985	0.806489	0.0934013	7.81	5	5.43	6.08	6.99	3.02	4.84	4.95	0.814145	-0.296643	0.477126	0.521393	0.282835	16.9	10.07	10.17	12.38	7.81	5	5.43	6.08	2.03618	1.02587	0.0600588	0.12665	0.897393
135	GNAT family N-acetyltransferase CDS	KGB56_00680	61.67	40.87	55.47	52.67	62.9	73.03	72.77	69.5667	1.3208	0.401415	0.0735061	0.133746	0.873718	61.67	40.87	55.47	52.67	41.38	34.15	35.09	36.8733	0.700082	-0.514404	0.0740044	0.10576	0.975677	62.6	62.24	60.91	61.9167	61.67	40.87	55.47	52.67	1.17556	0.233346	0.209341	0.320098	0.494717
136	hypothetical protein CDS	KGB56_00685	42.2	47.36	48.76	46.1067	44.44	63.64	47.25	51.7767	1.12298	0.167327	0.41971	0.513354	0.289583	42.2	47.36	48.76	46.1067	46.84	40.03	31.56	39.4767	0.856203	-0.223975	0.243321	0.288711	0.539536	45.4	52.1	41.59	46.3633	42.2	47.36	48.76	46.1067	1.00557	0.00800893	0.947498	0.964012	0.0159174
137	coaA CDS	KGB56_00690	48.81	119.89	60.86	76.52	76.18	89.78	66	77.32	1.01045	0.0150048	0.973939	0.980027	0.00876183	48.81	119.89	60.86	76.52	150.8	65.63	45.13	87.1867	1.1394	0.188271	0.798522	0.821726	0.0852732	86.27	72.27	74.92	77.82	48.81	119.89	60.86	76.52	1.01699	0.0243041	0.956461	0.970447	0.0130283
138	phosphoribosyl-ATP diphosphatase CDS	KGB56_00695	80.81	123.7	82.87	95.7933	155.85	128.41	132.91	139.057	1.45163	0.537676	0.0571916	0.110836	0.955318	80.81	123.7	82.87	95.7933	143.13	112.97	99.43	118.51	1.23714	0.307012	0.298379	0.344413	0.46292	148.41	142.82	207.59	166.273	80.81	123.7	82.87	95.7933	1.73575	0.79556	0.0478034	0.107918	0.966905
139	hisF CDS	KGB56_00700	17.24	24.69	18.35	20.0933	19.28	18.87	13.85	17.3333	0.862641	-0.213168	0.395701	0.489968	0.309832	17.24	24.69	18.35	20.0933	22.62	18.97	14.03	18.54	0.922694	-0.116076	0.671743	0.707014	0.150572	15.33	24.04	24.26	21.21	17.24	24.69	18.35	20.0933	1.05557	0.0780277	0.780474	0.841461	0.0749662
140	hisA CDS	KGB56_00705	20.38	24.15	19.33	21.2867	14.97	9.68	11.86	12.17	0.571719	-0.806621	0.0126577	0.0387952	1.41122	20.38	24.15	19.33	21.2867	12.03	8.69	8.52	9.74667	0.457877	-1.12697	0.00341064	0.0104484	1.98095	6.86	6.66	7.98	7.16667	20.38	24.15	19.33	21.2867	0.336674	-1.57058	0.000746976	0.00696129	2.15731
141	hisH CDS	KGB56_00710	14.04	32.33	19.55	21.9733	6.28	5.99	7.56	6.61	0.300819	-1.73303	0.0475908	0.0975695	1.01069	14.04	32.33	19.55	21.9733	8.94	5.72	5.14	6.6	0.300364	-1.73522	0.0501925	0.077014	1.11343	6.48	6.58	8.45	7.17	14.04	32.33	19.55	21.9733	0.326305	-1.61571	0.0533282	0.116381	0.934117
142	DUF2628 domain-containing protein CDS	KGB56_00715	65.49	94.08	78.53	79.3667	19.81	21.44	18.46	19.9033	0.250777	-1.99552	0.00201722	0.0118534	1.92616	65.49	94.08	78.53	79.3667	24.39	13.97	11.65	16.67	0.210038	-2.25128	0.00237009	0.0081541	2.08862	23.13	12.33	20.4	18.62	65.49	94.08	78.53	79.3667	0.234607	-2.09168	0.00238624	0.014676	1.83339
143	hisB CDS	KGB56_00720	45.08	90.19	36.95	57.4067	30.67	39.87	23.31	31.2833	0.544943	-0.875824	0.204234	0.292234	0.534269	45.08	90.19	36.95	57.4067	32.79	27.01	17.7	25.8333	0.450006	-1.15198	0.139128	0.179686	0.745486	29.36	19	24.65	24.3367	45.08	90.19	36.95	57.4067	0.423935	-1.23809	0.120827	0.211879	0.673912
144	pyrF CDS	KGB56_00725	48.25	61.29	68.51	59.35	21.04	27.45	33.32	27.27	0.459478	-1.12193	0.00970594	0.0327145	1.48526	48.25	61.29	68.51	59.35	32.34	22.81	24.44	26.53	0.447009	-1.16162	0.0077133	0.0187138	1.72784	30.06	33.97	34.86	32.9633	48.25	61.29	68.51	59.35	0.555406	-0.848386	0.0124542	0.0426536	1.37004
145	pcp CDS	KGB56_00730	188.25	189.77	188.5	188.84	13.19	7.89	11.37	10.8167	0.0572795	-4.12584	4.16e-08	6.56e-05	4.18289	188.25	189.77	188.5	188.84	8.09	7.22	6.6	7.30333	0.0386747	-4.69247	9.2e-10	4.89e-06	5.31079	12.48	12.38	8.46	11.1067	188.25	189.77	188.5	188.84	0.0588152	-4.08767	2.34e-08	4.14e-05	4.3825
146	type III secretion system chaperone CDS	KGB56_00735	347.78	306.31	276.94	310.343	39.29	34.76	35.67	36.5733	0.117848	-3.085	0.000185133	0.00278591	2.55503	347.78	306.31	276.94	310.343	39.8	26.96	24.37	30.3767	0.0978808	-3.35283	0.000186303	0.00158746	2.7993	64.56	80.66	57.92	67.7133	347.78	306.31	276.94	310.343	0.218188	-2.19635	0.000359664	0.00430301	2.36623
147	prolyl oligopeptidase family serine peptidase CDS	KGB56_00740	184.59	271.44	313.61	256.547	158.26	129.56	143.17	143.663	0.559989	-0.836529	0.0439553	0.0923617	1.03451	184.59	271.44	313.61	256.547	130.34	92.7	79.81	100.95	0.393496	-1.34558	0.0190256	0.0366439	1.436	208.02	229.22	218.3	218.513	184.59	271.44	313.61	256.547	0.851749	-0.2315	0.378825	0.498345	0.30247
148	DUF2867 domain-containing protein CDS	KGB56_00745	136.13	165.11	178.9	160.047	94.79	85.66	71.01	83.82	0.523722	-0.933126	0.00608538	0.0239804	1.62014	136.13	165.11	178.9	160.047	36.16	22.3	32.48	30.3133	0.189403	-2.40047	0.000612958	0.00336367	2.47319	92.57	96.14	80.7	89.8033	136.13	165.11	178.9	160.047	0.561107	-0.833652	0.00639891	0.0279302	1.55393
149	methyl-accepting chemotaxis protein CDS	KGB56_00750	5.58	6.04	6.18	5.93333	6.08	5.99	6.73	6.26667	1.05618	0.0788554	0.322066	0.417679	0.379157	5.58	6.04	6.18	5.93333	5	3.33	2.82	3.71667	0.626404	-0.674834	0.0314858	0.0537616	1.26953	4.54	5.84	3.56	4.64667	5.58	6.04	6.18	5.93333	0.783146	-0.352647	0.133432	0.228643	0.640842
150	DUF4173 domain-containing protein CDS	KGB56_00755	4.2	4.05	3.99	4.08	3.03	3.16	4.35	3.51333	0.861111	-0.215729	0.252941	0.346295	0.460554	4.2	4.05	3.99	4.08	1.95	1.22	0.45	1.20667	0.295752	-1.75754	0.00278208	0.00911685	2.04016	2.74	2.96	1.82	2.50667	4.2	4.05	3.99	4.08	0.614379	-0.702799	0.0113718	0.0400068	1.39787
151	response regulator transcription factor CDS	KGB56_00760	8.61	15.81	15.59	13.3367	11.84	12.2	11.16	11.7333	0.87978	-0.184785	0.538055	0.622148	0.206106	8.61	15.81	15.59	13.3367	10.99	8.43	5.98	8.46667	0.634841	-0.655532	0.153727	0.195168	0.709592	7.99	9.95	10.03	9.32333	8.61	15.81	15.59	13.3367	0.699075	-0.51648	0.177646	0.281941	0.549841
152	HAMP domain-containing histidine kinase CDS	KGB56_00765	5.24	5.99	4.55	5.26	5.41	5.02	3.15	4.52667	0.860583	-0.216614	0.417543	0.511219	0.291393	5.24	5.99	4.55	5.26	4.24	2.84	2.37	3.15	0.598859	-0.739711	0.0391854	0.0634805	1.19736	3.44	3.36	3.99	3.59667	5.24	5.99	4.55	5.26	0.683777	-0.548402	0.0225249	0.0636277	1.19635
153	rsgA CDS	KGB56_00770	111.87	104.61	86.67	101.05	89.32	122.05	81.71	97.6933	0.966782	-0.0487373	0.82788	0.867055	0.0619535	111.87	104.61	86.67	101.05	57.71	52.52	42.89	51.04	0.505096	-0.985369	0.00445868	0.012582	1.90025	84.48	70.65	84.11	79.7467	111.87	104.61	86.67	101.05	0.78918	-0.341573	0.0718953	0.144697	0.83954
154	protein-L-isoaspartate O-methyltransferase CDS	KGB56_00775	70.7	76.26	73.4	73.4533	29.34	25.77	26.6	27.2367	0.370802	-1.43128	1.82e-05	0.000772933	3.11186	70.7	76.26	73.4	73.4533	5.34	2.53	3.84	3.90333	0.0531403	-4.23405	2.67e-06	0.000238873	3.62183	37.32	47.84	65.69	50.2833	70.7	76.26	73.4	73.4533	0.684562	-0.546748	0.0515303	0.113864	0.943613
155	hypothetical protein CDS	KGB56_00780	4.63	5.58	4.23	4.81333	5.81	4.38	2.97	4.38667	0.911357	-0.133911	0.664379	0.733537	0.134578	4.63	5.58	4.23	4.81333	3.52	2.43	2.72	2.89	0.600416	-0.735967	0.0203747	0.0385372	1.41412	2.68	6.66	7.28	5.54	4.63	5.58	4.23	4.81333	1.15097	0.20285	0.652503	0.740284	0.130602
156	hypothetical protein CDS	KGB56_00785	32.95	29.58	32.27	31.6	7.14	6.87	4.98	6.33	0.200316	-2.31965	3.35e-05	0.000988593	3.00498	32.95	29.58	32.27	31.6	8.47	4.3	3.53	5.43333	0.171941	-2.54002	0.000144287	0.00137604	2.86137	7.64	5.64	10.17	7.81667	32.95	29.58	32.27	31.6	0.247363	-2.0153	0.000139952	0.00243746	2.61306
157	hypothetical protein CDS	KGB56_00790	211.5	230.22	254.8	232.173	18.19	24.6	24.65	22.48	0.0968242	-3.36849	7.93e-05	0.00168456	2.77351	211.5	230.22	254.8	232.173	22.2	18.74	12.9	17.9467	0.0772986	-3.69341	7.53e-05	0.000972725	3.01201	21.93	21.91	25.45	23.0967	211.5	230.22	254.8	232.173	0.0994803	-3.32945	7.71e-05	0.00181193	2.74186
158	hypothetical protein CDS	KGB56_00795	409.29	499.35	535.47	481.37	34.35	30.51	39.36	34.74	0.072169	-3.79248	0.000287812	0.0036929	2.43263	409.29	499.35	535.47	481.37	39.29	32.92	23.88	32.03	0.0665393	-3.90965	0.000286325	0.00204155	2.69004	28.24	35.29	28.91	30.8133	409.29	499.35	535.47	481.37	0.0640117	-3.96552	0.000277549	0.00362979	2.44012
159	hypothetical protein CDS	KGB56_00800	158.56	176.1	160.19	164.95	11.58	12.73	17.32	13.8767	0.0841265	-3.5713	1.35e-05	0.000675342	3.17048	158.56	176.1	160.19	164.95	9.42	6.9	4.79	7.03667	0.0426594	-4.55099	1.05e-05	0.000367617	3.4346	11.54	14.39	13.35	13.0933	158.56	176.1	160.19	164.95	0.0793776	-3.65512	1.14e-05	0.000646717	3.18929
160	secB CDS	KGB56_00805	361.73	488.64	617.18	489.183	212.15	250.28	202.59	221.673	0.45315	-1.14194	0.0236104	0.0595813	1.22489	361.73	488.64	617.18	489.183	279.01	225.5	150	218.17	0.445988	-1.16492	0.0305787	0.0526016	1.279	310.31	388.45	416.78	371.847	361.73	488.64	617.18	489.183	0.760138	-0.395667	0.217854	0.330262	0.481141
161	ActS/PrrB/RegB family redox-sensitive histidine kinase CDS	KGB56_00810	15.29	18.01	11.36	14.8867	14.08	11.21	13.91	13.0667	0.877743	-0.18813	0.44346	0.535864	0.270945	15.29	18.01	11.36	14.8867	6.95	4.48	5.28	5.57	0.37416	-1.41827	0.0106874	0.0237638	1.62408	10.11	11.61	9.06	10.26	15.29	18.01	11.36	14.8867	0.689207	-0.53699	0.0888073	0.169448	0.770962
162	ActR/PrrA/RegA family redox response regulator transcription factor CDS	KGB56_00815	192.03	197.09	219.54	202.887	42.86	32.24	54.62	43.24	0.213124	-2.23024	0.000115019	0.00210829	2.67607	192.03	197.09	219.54	202.887	65.84	48.35	43.26	52.4833	0.258683	-1.95074	0.000158331	0.00145009	2.8386	60.92	52.93	48.31	54.0533	192.03	197.09	219.54	202.887	0.266421	-1.90822	8.62e-05	0.00189463	2.72248
163	septation protein A CDS	KGB56_00820	61	82.04	83.84	75.6267	38.55	36.31	43.1	39.32	0.519922	-0.943632	0.00878962	0.0309004	1.51004	61	82.04	83.84	75.6267	49.25	46.68	28.25	41.3933	0.547338	-0.869497	0.0256516	0.0461433	1.33589	47.76	40.91	51.87	46.8467	61	82.04	83.84	75.6267	0.619446	-0.690949	0.0227937	0.063996	1.19385
164	hypothetical protein CDS	KGB56_00825	49.5	69.2	80.31	66.3367	64.32	43.38	61.54	56.4133	0.85041	-0.23377	0.423667	0.517361	0.286207	49.5	69.2	80.31	66.3367	40.09	36	31.37	35.82	0.539973	-0.889041	0.0310109	0.0531729	1.27431	65.88	96.69	103.74	88.77	49.5	69.2	80.31	66.3367	1.33817	0.420266	0.201854	0.31078	0.507547
165	DUF1499 domain-containing protein CDS	KGB56_00830	81.74	93.56	88.29	87.8633	98.26	77.53	118.84	98.21	1.11776	0.160609	0.451173	0.543331	0.264936	81.74	93.56	88.29	87.8633	56.07	44.52	46.24	48.9433	0.557039	-0.844149	0.0014282	0.00587653	2.23088	113.46	121.77	95.02	110.083	81.74	93.56	88.29	87.8633	1.25289	0.325263	0.0613223	0.128448	0.891273
166	class I SAM-dependent methyltransferase CDS	KGB56_00835	55.72	43.2	68.48	55.8	12.18	7.91	12.9	10.9967	0.197073	-2.3432	0.00387282	0.0178799	1.74763	55.72	43.2	68.48	55.8	5.1	3.19	2.92	3.73667	0.0669654	-3.90044	0.0020755	0.00749119	2.12545	10.91	13.76	8.78	11.15	55.72	43.2	68.48	55.8	0.199821	-2.32322	0.00387751	0.0202133	1.69436
167	iron ABC transporter permease CDS	KGB56_00840	7.83	8.71	3.88	6.80667	8.14	7.64	6.96	7.58	1.11361	0.155249	0.638564	0.712915	0.146962	7.83	8.71	3.88	6.80667	5.36	5.3	3.03	4.56333	0.670421	-0.57686	0.25068	0.296639	0.527772	7.47	6.1	5.05	6.20667	7.83	8.71	3.88	6.80667	0.911851	-0.13313	0.733337	0.80836	0.0923952
168	ABC transporter substrate-binding protein CDS	KGB56_00845	8.83	6.97	4.54	6.78	5.79	6.05	7.94	6.59333	0.972468	-0.0402773	0.901405	0.92491	0.0339003	8.83	6.97	4.54	6.78	8.86	2.65	5.19	5.56667	0.821042	-0.284472	0.608915	0.647559	0.18872	9.68	8.47	8.53	8.89333	8.83	6.97	4.54	6.78	1.3117	0.391439	0.180134	0.285038	0.545097
169	ABC transporter ATP-binding protein CDS	KGB56_00850	22.85	24.24	17.8	21.63	16.78	12.36	14.77	14.6367	0.676684	-0.563447	0.0402317	0.0868557	1.0612	22.85	24.24	17.8	21.63	15.15	8.55	9.84	11.18	0.516875	-0.952113	0.0205413	0.0387151	1.41212	14	16.59	20.99	17.1933	22.85	24.24	17.8	21.63	0.794884	-0.331184	0.191617	0.298623	0.524877
170	hypothetical protein CDS	KGB56_00855	53.03	77.64	92.22	74.2967	37.29	28.47	42.46	36.0733	0.485531	-1.04236	0.0345918	0.0775651	1.11033	53.03	77.64	92.22	74.2967	43.8	34.27	19.87	32.6467	0.43941	-1.18636	0.0358142	0.0593959	1.22624	56.69	62.02	66.73	61.8133	53.03	77.64	92.22	74.2967	0.83198	-0.265379	0.349681	0.469186	0.328655
171	hypothetical protein CDS	KGB56_00860	52.51	86.06	73.65	70.74	86.84	104.33	79.71	90.2933	1.27641	0.352093	0.184921	0.270012	0.568618	52.51	86.06	73.65	70.74	33.29	20.54	20.58	24.8033	0.350627	-1.51199	0.0126075	0.0266657	1.57405	72.09	81.48	84.99	79.52	52.51	86.06	73.65	70.74	1.12412	0.168792	0.45103	0.568145	0.245541
172	hypothetical protein CDS	KGB56_00865	9.8	18.16	8.67	12.21	14.23	5.06	7.03	8.77333	0.718537	-0.476866	0.448005	0.540592	0.267131	9.8	18.16	8.67	12.21	9.43	5.12	5.26	6.60333	0.540814	-0.886797	0.165544	0.207391	0.683211	13.03	12.25	16.8	14.0267	9.8	18.16	8.67	12.21	1.14879	0.200109	0.61191	0.706623	0.150812
173	GNAT family N-acetyltransferase CDS	KGB56_00870	27.62	54.32	40.21	40.7167	67.04	73.07	63.91	68.0067	1.67024	0.740057	0.028794	0.0682524	1.16588	27.62	54.32	40.21	40.7167	33.47	31.81	17.3	27.5267	0.676054	-0.56479	0.227665	0.273363	0.56326	52.8	43.8	44.97	47.19	27.62	54.32	40.21	40.7167	1.15898	0.212862	0.474676	0.588776	0.23005
174	recR CDS	KGB56_00875	28.46	29.36	31.81	29.8767	11.57	14.38	9.2	11.7167	0.392168	-1.35046	0.000544159	0.00534302	2.27221	28.46	29.36	31.81	29.8767	12.67	11.58	8.86	11.0367	0.369408	-1.43671	0.000238421	0.00183019	2.7375	16.28	10.35	12.41	13.0133	28.46	29.36	31.81	29.8767	0.435568	-1.19903	0.00109563	0.00885694	2.05272
175	YbaB/EbfC family nucleoid-associated protein CDS	KGB56_00880	155.07	212.44	129.59	165.7	89.77	60.19	55.84	68.6	0.414001	-1.27229	0.0220779	0.056931	1.24465	155.07	212.44	129.59	165.7	88.69	66.69	63.14	72.84	0.43959	-1.18577	0.0226903	0.0418946	1.37784	67.43	101.29	118.68	95.8	155.07	212.44	129.59	165.7	0.578153	-0.790476	0.0718925	0.144697	0.83954
176	DNA polymerase III subunit gamma/tau CDS	KGB56_00885	38.85	78.46	57.47	58.26	48.01	42.67	44.42	45.0333	0.772972	-0.371512	0.315954	0.411763	0.385353	38.85	78.46	57.47	58.26	49.15	38.19	29.01	38.7833	0.665694	-0.587069	0.203813	0.247577	0.60629	50.5	50.37	56.65	52.5067	38.85	78.46	57.47	58.26	0.901247	-0.150005	0.64668	0.736527	0.132811
177	nudC CDS	KGB56_00895	150.36	251.79	253.05	218.4	206.65	135.83	208.71	183.73	0.841255	-0.249386	0.451592	0.543712	0.264631	150.36	251.79	253.05	218.4	132.19	84.73	71.57	96.1633	0.440308	-1.18341	0.0341865	0.0574316	1.24085	238.69	257.66	272.93	256.427	150.36	251.79	253.05	218.4	1.17411	0.231573	0.343625	0.463755	0.333712
178	histidine phosphatase family protein CDS	KGB56_00900	532.27	634.14	626.33	597.58	830.25	806.86	694.76	777.29	1.30073	0.379321	0.0276768	0.0664643	1.17741	532.27	634.14	626.33	597.58	142.98	131.95	147.39	140.773	0.235572	-2.08576	0.00015888	0.00145261	2.83785	860.23	753.98	891.08	835.097	532.27	634.14	626.33	597.58	1.39746	0.482811	0.0108885	0.0387966	1.41121
179	sulfate transporter family protein CDS	KGB56_00905	31.59	35.08	30.54	32.4033	32.23	24.42	26.6	27.75	0.856393	-0.223654	0.160049	0.242009	0.616168	31.59	35.08	30.54	32.4033	24.65	21.23	13.09	19.6567	0.606625	-0.721124	0.0260162	0.0466886	1.33079	31.37	26.94	32.94	30.4167	31.59	35.08	30.54	32.4033	0.938689	-0.0912802	0.429118	0.548082	0.261154
180	GNAT family N-acetyltransferase CDS	KGB56_00910	2.22	5.18	6.36	4.58667	5.77	3.67	3.17	4.20333	0.916424	-0.125912	0.806702	0.849396	0.0708898	2.22	5.18	6.36	4.58667	3.48	3.24	2.4	3.04	0.662791	-0.593375	0.291568	0.337579	0.471625	5.71	2.03	3.45	3.73	2.22	5.18	6.36	4.58667	0.813227	-0.29827	0.627452	0.71941	0.143024
181	dihydrofolate reductase CDS	KGB56_00915	74.97	118.16	86.75	93.2933	92.58	87.09	76.8	85.49	0.916357	-0.126018	0.599283	0.677317	0.169208	74.97	118.16	86.75	93.2933	60.28	46.05	34.9	47.0767	0.504609	-0.986762	0.0356897	0.0592086	1.22762	79.53	91.73	88.43	86.5633	74.97	118.16	86.75	93.2933	0.927862	-0.108018	0.641767	0.732346	0.135284
182	hypothetical protein CDS	KGB56_00920	21.72	17.47	16.44	18.5433	10.9	6.67	10.46	9.34333	0.503865	-0.988891	0.0118846	0.0373572	1.42763	21.72	17.47	16.44	18.5433	6.96	3.08	5.6	5.21333	0.281143	-1.83062	0.0025153	0.00850761	2.07019	8.3	18.94	6.91	11.3833	21.72	17.47	16.44	18.5433	0.613877	-0.703978	0.157922	0.258851	0.58695
183	sdhC CDS	KGB56_00925	178.01	233.1	253.71	221.607	39.61	46.52	37.76	41.2967	0.186351	-2.4239	0.00137224	0.0093095	2.03107	178.01	233.1	253.71	221.607	56.94	40.21	34.41	43.8533	0.197888	-2.33724	0.00165957	0.00645658	2.19	73.05	70.19	70.27	71.17	178.01	233.1	253.71	221.607	0.321155	-1.63866	0.00265208	0.015888	1.79893
184	sdhD CDS	KGB56_00930	163.67	215.33	218.71	199.237	33.41	33.55	33.09	33.35	0.167389	-2.57872	0.000739537	0.00628547	2.20166	163.67	215.33	218.71	199.237	53.77	40.66	35.88	43.4367	0.218015	-2.1975	0.00111011	0.00494468	2.30586	57.09	70.82	74.81	67.5733	163.67	215.33	218.71	199.237	0.339161	-1.55996	0.00210261	0.0137381	1.86207
185	succinate dehydrogenase flavoprotein subunit CDS	KGB56_00935	174.79	191.4	198.17	188.12	69.5	82.45	59.65	70.5333	0.374938	-1.41528	0.00025333	0.00336422	2.47312	174.79	191.4	198.17	188.12	70.4	56.91	60.47	62.5933	0.332731	-1.58757	9.8e-05	0.00111898	2.95118	93.96	85.7	100.44	93.3667	174.79	191.4	198.17	188.12	0.496314	-1.01067	0.000312928	0.00394804	2.40362
186	succinate dehydrogenase iron-sulfur subunit CDS	KGB56_00940	273.41	208.33	240.28	240.673	134.94	154.09	113.49	134.173	0.557491	-0.842978	0.00859327	0.0304603	1.51627	273.41	208.33	240.28	240.673	84.23	79.07	84.56	82.62	0.343287	-1.54251	0.00111176	0.00494468	2.30586	147.24	156.76	181.15	161.717	273.41	208.33	240.28	240.673	0.671934	-0.573608	0.020804	0.061007	1.21462
187	porin family protein CDS	KGB56_00945	1124.04	1240.63	1038.39	1134.35	21.36	24.69	17.94	21.33	0.0188037	-5.73284	4.54e-05	0.00118773	2.92528	1124.04	1240.63	1038.39	1134.35	4.86	3.97	1.96	3.59667	0.00317068	-8.30099	4.26e-05	0.000723436	3.1406	8.88	12.76	20.1	13.9133	1124.04	1240.63	1038.39	1134.35	0.0122654	-6.34926	4.44e-05	0.00127433	2.89472
188	TetR/AcrR family transcriptional regulator CDS	KGB56_00950	21.92	29.94	21.21	24.3567	15.57	17.34	15.72	16.21	0.665526	-0.587433	0.0462781	0.0956469	1.01933	21.92	29.94	21.21	24.3567	19.04	25.83	13.84	19.57	0.803476	-0.315673	0.343531	0.389653	0.409322	24.71	23.81	28.31	25.61	21.92	29.94	21.21	24.3567	1.05146	0.0723905	0.708309	0.787545	0.103725
189	carboxymuconolactone decarboxylase family protein CDS	KGB56_00955	39.49	30.19	17.61	29.0967	31.89	33	29.66	31.5167	1.08317	0.115261	0.725174	0.784706	0.105293	39.49	30.19	17.61	29.0967	29.82	20.68	27.8	26.1	0.89701	-0.156804	0.687284	0.7208	0.142185	23.93	32.1	23.8	26.61	39.49	30.19	17.61	29.0967	0.914538	-0.128885	0.737096	0.811325	0.0908051
190	nucleotidyltransferase domain-containing protein CDS	KGB56_00960	15.02	27.82	24.44	22.4267	20.08	16.04	21.87	19.33	0.86192	-0.214374	0.501846	0.591876	0.227769	15.02	27.82	24.44	22.4267	29.13	18.53	15.66	21.1067	0.941141	-0.0875164	0.825467	0.846829	0.0722045	19.71	17.26	17.01	17.9933	15.02	27.82	24.44	22.4267	0.802319	-0.317753	0.321871	0.44242	0.354166
191	MAPEG family protein CDS	KGB56_00965	73.03	184.99	197.95	151.99	24.44	33.02	18.11	25.19	0.165735	-2.59305	0.0335795	0.0761958	1.11807	73.03	184.99	197.95	151.99	8.31	10.1	6.1	8.17	0.0537535	-4.2175	0.0222569	0.0412666	1.3844	36.58	57.13	53.71	49.14	73.03	184.99	197.95	151.99	0.323311	-1.62901	0.0625848	0.130724	0.883645
192	low molecular weight phosphatase family protein CDS	KGB56_00970	24.52	30.71	42.97	32.7333	15.43	16.39	7.62	13.1467	0.401629	-1.31606	0.0324174	0.0744492	1.12814	24.52	30.71	42.97	32.7333	4.66	4.07	1.67	3.46667	0.105906	-3.23914	0.00599226	0.0155739	1.8076	8.96	8.49	5.42	7.62333	24.52	30.71	42.97	32.7333	0.232892	-2.10227	0.0105162	0.0380533	1.41961
193	AprI/Inh family metalloprotease inhibitor CDS	KGB56_00975	147.44	232.72	272.41	217.523	58.35	55.12	65.94	59.8033	0.274928	-1.86287	0.0130332	0.0394938	1.40347	147.44	232.72	272.41	217.523	97.26	88.41	63.13	82.9333	0.381262	-1.39115	0.0244975	0.0444348	1.35228	93.2	95.31	81.84	90.1167	147.44	232.72	272.41	217.523	0.414285	-1.2713	0.0264436	0.0708006	1.14996
194	AFG1 family ATPase CDS	KGB56_00980	43.71	45.43	46.5	45.2133	24.41	23.61	26.02	24.68	0.545857	-0.873406	4.48e-05	0.00118773	2.92528	43.71	45.43	46.5	45.2133	19.78	13.05	10.63	14.4867	0.320407	-1.64202	0.000422821	0.0026147	2.58258	30.93	21.42	27.45	26.6	43.71	45.43	46.5	45.2133	0.588322	-0.765322	0.00300709	0.0173816	1.75991
195	mdh CDS	KGB56_00985	181.83	158.24	186.71	175.593	78.44	75.44	72.84	75.5733	0.430388	-1.21629	0.000363062	0.00420171	2.37657	181.83	158.24	186.71	175.593	79.87	72.7	68.7	73.7567	0.420043	-1.25139	0.000408132	0.0025566	2.59234	111.76	152.24	145.14	136.38	181.83	158.24	186.71	175.593	0.776681	-0.364606	0.0620498	0.129716	0.887007
196	sucC CDS	KGB56_00990	122.67	108.98	109.17	113.607	62.74	65.41	51.1	59.75	0.525937	-0.927037	0.00103526	0.00787863	2.10355	122.67	108.98	109.17	113.607	58.83	56.98	58.33	58.0467	0.510944	-0.968762	0.000261683	0.00194959	2.71006	73.7	115	116.7	101.8	122.67	108.98	109.17	113.607	0.896074	-0.15831	0.468882	0.583713	0.233801
197	sucD CDS	KGB56_00995	139.95	110.13	117.54	122.54	81.92	78.19	57.64	72.5833	0.592324	-0.755543	0.0130242	0.0394889	1.40353	139.95	110.13	117.54	122.54	59.34	60.35	74.82	64.8367	0.529106	-0.918371	0.00492241	0.0134575	1.87104	82.78	106.13	122.56	103.823	139.95	110.13	117.54	122.54	0.847261	-0.239122	0.26949	0.388159	0.41099
198	2-oxoglutarate dehydrogenase E1 component CDS	KGB56_01000	105.03	84.25	91.99	93.7567	23.43	28.12	18.75	23.4333	0.249938	-2.00036	0.00044965	0.0048156	2.31735	105.03	84.25	91.99	93.7567	23.65	27.3	25.46	25.47	0.271661	-1.88012	0.000375271	0.00242631	2.61505	24.28	35.42	37.15	32.2833	105.03	84.25	91.99	93.7567	0.344331	-1.53813	0.00107851	0.00877346	2.05683
199	odhB CDS	KGB56_01005	72.27	51.47	56.58	60.1067	22.85	29.52	20.55	24.3067	0.404392	-1.30617	0.00627272	0.0245547	1.60987	72.27	51.47	56.58	60.1067	28.74	26.42	27.61	27.59	0.459017	-1.12338	0.00666805	0.0168831	1.77255	28.97	40.43	34.21	34.5367	72.27	51.47	56.58	60.1067	0.57459	-0.799396	0.0225302	0.0636277	1.19635
200	dihydrolipoyl dehydrogenase CDS	KGB56_01010	45.23	34.84	29.82	36.63	17.18	19.95	16.37	17.8333	0.48685	-1.03845	0.0157458	0.0450413	1.34639	45.23	34.84	29.82	36.63	15.71	18.64	19.39	17.9133	0.489034	-1.03199	0.0160762	0.0321308	1.49308	16.68	28.56	22.53	22.59	45.23	34.84	29.82	36.63	0.616708	-0.697341	0.0690652	0.140457	0.852456
201	hypothetical protein CDS	KGB56_01015	29.34	26.23	33.58	29.7167	65.1	59.27	70.09	64.82	2.18127	1.12517	0.000750438	0.00629032	2.20133	29.34	26.23	33.58	29.7167	67.28	61.11	44.12	57.5033	1.93505	0.952373	0.018533	0.0359953	1.44375	63.15	57.5	58.5	59.7167	29.34	26.23	33.58	29.7167	2.00953	1.00686	0.000401443	0.00465604	2.33198
202	thiE CDS	KGB56_01020	23.34	34.3	19.82	25.82	38.05	51.97	41	43.6733	1.69145	0.758264	0.0425036	0.0900595	1.04547	23.34	34.3	19.82	25.82	45.12	44.82	45.73	45.2233	1.75148	0.808578	0.0113175	0.0248014	1.60552	33.28	31.11	27.97	30.7867	23.34	34.3	19.82	25.82	1.19236	0.253817	0.343297	0.463547	0.333906
203	thiM CDS	KGB56_01025	47.58	38.3	30.52	38.8	31.18	31.98	32.01	31.7233	0.817612	-0.290512	0.225163	0.314921	0.501799	47.58	38.3	30.52	38.8	24.86	60.11	54.77	46.58	1.20052	0.263654	0.552937	0.594335	0.225969	27.66	21.57	24.29	24.5067	47.58	38.3	30.52	38.8	0.631615	-0.662882	0.0524604	0.115296	0.938187
204	tyrosine recombinase XerC CDS	KGB56_01030	83.55	84.36	97.82	88.5767	140.05	99.18	111.11	116.78	1.31841	0.398795	0.0956227	0.163485	0.786522	83.55	84.36	97.82	88.5767	57.08	41.62	39.11	45.9367	0.518609	-0.947281	0.00423804	0.0121426	1.91569	130.54	118.05	112.64	120.41	83.55	84.36	97.82	88.5767	1.35939	0.442957	0.0106239	0.0382864	1.41696
205	DUF1669 domain-containing protein CDS	KGB56_01035	617.35	639.07	730.82	662.413	1104.5	895.72	1023.96	1008.06	1.5218	0.605778	0.00784257	0.0285732	1.54404	617.35	639.07	730.82	662.413	404	289.43	235.82	309.75	0.467608	-1.09663	0.00433488	0.0123439	1.90855	1279.4	1345.37	1213.6	1279.46	617.35	639.07	730.82	662.413	1.93151	0.949728	0.000278903	0.00363121	2.43995
206	endonuclease CDS	KGB56_01040	25.44	30.47	34.03	29.98	13.52	9.7	13.23	12.15	0.40527	-1.30304	0.00302833	0.0154039	1.81237	25.44	30.47	34.03	29.98	8.01	6.77	4.68	6.48667	0.216366	-2.20845	0.000926294	0.00442039	2.35454	10.18	11.55	8.92	10.2167	25.44	30.47	34.03	29.98	0.340783	-1.55308	0.00161887	0.0114354	1.94175
207	transglutaminase domain-containing protein CDS	KGB56_01045	15.58	13.11	20.86	16.5167	23.67	15.57	24.4	21.2133	1.28436	0.361049	0.266196	0.361461	0.441939	15.58	13.11	20.86	16.5167	16.37	14.59	12.37	14.4433	0.87447	-0.193519	0.463734	0.508013	0.294125	19.53	16.09	16.67	17.43	15.58	13.11	20.86	16.5167	1.0553	0.07765	0.735458	0.810025	0.0915013
208	DUF523 domain-containing protein CDS	KGB56_01050	12.84	15.45	8.59	12.2933	8.19	15.05	18.98	14.0733	1.14479	0.195088	0.658383	0.729674	0.136871	12.84	15.45	8.59	12.2933	7.24	3.5	4.42	5.05333	0.411063	-1.28257	0.0343119	0.0575409	1.24002	10.44	9.96	13.27	11.2233	12.84	15.45	8.59	12.2933	0.912961	-0.131375	0.659205	0.745518	0.127542
209	fsa CDS	KGB56_01055	230.97	235.26	302.37	256.2	78.78	110.35	73.29	87.4733	0.341426	-1.55036	0.00284229	0.014786	1.83015	230.97	235.26	302.37	256.2	155.51	127.06	101.6	128.057	0.499831	-1.00049	0.0100502	0.0227205	1.64358	150.09	170.55	161.97	160.87	230.97	235.26	302.37	256.2	0.627908	-0.671375	0.0162081	0.0513401	1.28954
210	primosomal protein N' CDS	KGB56_01060	18.98	22.67	22.2	21.2833	13.1	14.91	15.16	14.39	0.676116	-0.564658	0.00657348	0.0252307	1.59807	18.98	22.67	22.2	21.2833	11.93	6.29	6.79	8.33667	0.391699	-1.35218	0.00378764	0.0112465	1.94898	16.99	18.04	24.86	19.9633	18.98	22.67	22.2	21.2833	0.93798	-0.0923715	0.653541	0.741164	0.130086
211	F0F1 ATP synthase subunit delta CDS	KGB56_01065	133.57	228.52	235.34	199.143	65.4	115.95	73.23	84.86	0.426125	-1.23065	0.0348848	0.07804	1.10768	133.57	228.52	235.34	199.143	181.88	119.8	82.76	128.147	0.64349	-0.636011	0.18004	0.222516	0.652639	79.49	86.1	119.77	95.12	133.57	228.52	235.34	199.143	0.477646	-1.06599	0.0415226	0.0980303	1.00864
212	atpA CDS	KGB56_01070	331.42	317.4	356.39	335.07	137.52	172.2	119.69	143.137	0.427184	-1.22707	0.000559918	0.00543723	2.26462	331.42	317.4	356.39	335.07	261.3	206.76	195.99	221.35	0.660608	-0.598133	0.00804566	0.019322	1.71395	164.75	193.82	213.44	190.67	331.42	317.4	356.39	335.07	0.569045	-0.813385	0.00135695	0.0101809	1.99221
213	F0F1 ATP synthase subunit gamma CDS	KGB56_01075	220.47	182.81	210.87	204.717	119.91	142.27	73.85	112.01	0.547146	-0.870001	0.015941	0.0455262	1.34174	220.47	182.81	210.87	204.717	168.82	153.79	157.5	160.037	0.781747	-0.355226	0.0213617	0.0398698	1.39936	126.32	179.55	182.05	162.64	220.47	182.81	210.87	204.717	0.794464	-0.331946	0.120694	0.211742	0.674193
214	atpD CDS	KGB56_01080	256.99	140.65	167.08	188.24	100.19	151.09	89.75	113.677	0.603892	-0.727637	0.135654	0.213895	0.669799	256.99	140.65	167.08	188.24	144.82	147.59	148.33	146.913	0.780458	-0.357608	0.305834	0.351643	0.453898	110.06	176.15	181.19	155.8	256.99	140.65	167.08	188.24	0.827667	-0.272878	0.483107	0.595145	0.225377
215	F0F1 ATP synthase subunit epsilon CDS	KGB56_01085	124.57	62.78	73.29	86.88	47.29	70.6	30.58	49.49	0.569636	-0.811887	0.169488	0.252827	0.597176	124.57	62.78	73.29	86.88	66.17	52.87	72.49	63.8433	0.734845	-0.444488	0.31237	0.358382	0.445653	36.33	84.36	83.95	68.2133	124.57	62.78	73.29	86.88	0.785144	-0.34897	0.494643	0.605418	0.217945
216	hypothetical protein CDS	KGB56_01090	762.41	779.71	478.37	673.497	101.21	89.64	89.47	93.44	0.138739	-2.84956	0.00404558	0.0183151	1.73719	762.41	779.71	478.37	673.497	136.43	128.36	97.14	120.643	0.17913	-2.48092	0.00493726	0.0134842	1.87018	111.88	55.62	48.59	72.03	762.41	779.71	478.37	673.497	0.106949	-3.225	0.00380899	0.0200865	1.69709
217	molybdopterin-binding/glycosyltransferase family2 protein CDS	KGB56_01095	21.2	33.99	27.93	27.7067	43.41	44.65	34.51	40.8567	1.47462	0.560338	0.054484	0.107272	0.969515	21.2	33.99	27.93	27.7067	28.41	18.41	16.9	21.24	0.766603	-0.383449	0.27885	0.3253	0.487716	34.41	37.92	40.31	37.5467	21.2	33.99	27.93	27.7067	1.35515	0.438452	0.0730329	0.146209	0.835027
218	XdhC family protein CDS	KGB56_01100	56.1	48.2	51.37	51.89	68.23	67.92	63.87	66.6733	1.2849	0.361653	0.00534999	0.0219963	1.65765	56.1	48.2	51.37	51.89	36.94	28.17	27.68	30.93	0.596069	-0.74645	0.00519339	0.013952	1.85536	68.46	52.36	61.88	60.9	56.1	48.2	51.37	51.89	1.17364	0.230986	0.158595	0.259616	0.585668
219	phosphoenolpyruvate carboxykinase CDS	KGB56_01105	394.55	522.25	548.97	488.59	262.41	204.52	192.21	219.713	0.449689	-1.153	0.00680168	0.0258444	1.58763	394.55	522.25	548.97	488.59	260.02	188.83	160.99	203.28	0.416054	-1.26516	0.00702303	0.0175229	1.75639	303.88	346.39	324.14	324.803	394.55	522.25	548.97	488.59	0.664777	-0.589058	0.0291411	0.0757326	1.12072
220	response regulator transcription factor CDS	KGB56_01110	229.49	264.27	318.22	270.66	259.89	198.48	221.39	226.587	0.837163	-0.256419	0.233368	0.324857	0.488308	229.49	264.27	318.22	270.66	155.44	132.36	96.64	128.147	0.47346	-1.07869	0.0100131	0.0226628	1.64469	243.79	227.4	210.03	227.073	229.49	264.27	318.22	270.66	0.838962	-0.253323	0.189323	0.295702	0.529145
221	sensor histidine kinase CDS	KGB56_01115	38.13	51.43	44.26	44.6067	40.75	30.52	36.17	35.8133	0.80287	-0.316763	0.144042	0.224101	0.649556	38.13	51.43	44.26	44.6067	26.86	20.26	17.18	21.4333	0.480496	-1.0574	0.00839996	0.0198357	1.70255	35.53	34.65	36.94	35.7067	38.13	51.43	44.26	44.6067	0.800478	-0.321066	0.0846348	0.163424	0.786684
222	HPr kinase/phosphatase C-terminal domain-containing protein CDS	KGB56_01120	43.56	79.01	57.46	60.01	51.32	53.66	41.81	48.93	0.815364	-0.294484	0.368078	0.462919	0.334495	43.56	79.01	57.46	60.01	39.75	32.41	25.41	32.5233	0.541965	-0.883728	0.0686909	0.0994858	1.00224	58.38	40.84	67.38	55.5333	43.56	79.01	57.46	60.01	0.925401	-0.111849	0.74654	0.81816	0.087162
223	PTS sugar transporter subunit IIA CDS	KGB56_01125	1428.86	1256.52	1373.53	1352.97	1029.76	899.46	850.24	926.487	0.68478	-0.546288	0.00445718	0.0194709	1.71061	1428.86	1256.52	1373.53	1352.97	499.42	431.8	331.34	420.853	0.311059	-1.68474	0.000188684	0.00159601	2.79697	1099.74	974.76	1057.13	1043.88	1428.86	1256.52	1373.53	1352.97	0.771545	-0.374179	0.00785698	0.0316295	1.49991
224	HPr family phosphocarrier protein CDS	KGB56_01130	366.02	363.35	366.13	365.167	262.17	243.12	233.32	246.203	0.674222	-0.568705	0.000152485	0.00247707	2.60606	366.02	363.35	366.13	365.167	148.53	114.36	89.12	117.337	0.321324	-1.6379	0.00013604	0.00132375	2.87819	314.48	261.48	299.96	291.973	366.02	363.35	366.13	365.167	0.799562	-0.322718	0.00987185	0.0366268	1.4362
225	NUDIX domain-containing protein CDS	KGB56_01135	23.28	33.86	21.49	26.21	11.21	14.66	8.06	11.31	0.431515	-1.21252	0.0257857	0.0633845	1.19802	23.28	33.86	21.49	26.21	7.89	3.95	4.66	5.5	0.209844	-2.25261	0.00689083	0.0172905	1.76219	10.45	8.42	16.16	11.6767	23.28	33.86	21.49	26.21	0.445504	-1.16649	0.0320258	0.0812033	1.09043
226	adenosylhomocysteinase CDS	KGB56_01140	92.43	57.67	76.39	75.4967	53.48	52.31	35.19	46.9933	0.622456	-0.683957	0.0707756	0.12991	0.886357	92.43	57.67	76.39	75.4967	6.1	6.06	5.65	5.93667	0.0786348	-3.66869	0.00228284	0.00795176	2.09954	47.12	69.76	61.41	59.43	92.43	57.67	76.39	75.4967	0.787187	-0.345222	0.252435	0.369403	0.4325
227	PAS-domain containing protein CDS	KGB56_01145	304.25	335.86	334.46	324.857	128.94	137.26	104.11	123.437	0.379973	-1.39603	0.000148839	0.00246533	2.60812	304.25	335.86	334.46	324.857	29.41	22.31	24.83	25.5167	0.0785475	-3.67029	9.07e-06	0.000351798	3.45371	75.18	73.44	105.86	84.8267	304.25	335.86	334.46	324.857	0.26112	-1.93721	8.32e-05	0.00186766	2.7287
228	tsaE CDS	KGB56_01150	36.04	49.2	41.32	42.1867	108.85	78.26	84.03	90.38	2.14238	1.09922	0.00893118	0.031173	1.50622	36.04	49.2	41.32	42.1867	17.83	13.16	12.13	14.3733	0.340708	-1.55339	0.00271253	0.00896079	2.04765	96.31	99.6	96.18	97.3633	36.04	49.2	41.32	42.1867	2.30792	1.20659	0.00015756	0.00254596	2.59415
229	nucleotidyltransferase family protein CDS	KGB56_01155	198.59	180.06	181.27	186.64	170.57	157.3	149.27	159.047	0.852157	-0.230808	0.0329266	0.0751946	1.12381	198.59	180.06	181.27	186.64	65.5	35.44	36.12	45.6867	0.244785	-2.03041	0.000261096	0.00194795	2.71042	240.66	205.1	228.87	224.877	198.59	180.06	181.27	186.64	1.20487	0.268876	0.0337492	0.0843254	1.07404
230	hypothetical protein CDS	KGB56_01160	57.24	61.7	63.04	60.66	52.1	51.38	63.29	55.59	0.916419	-0.12592	0.297387	0.393455	0.405105	57.24	61.7	63.04	60.66	24.11	15	21.73	20.28	0.334322	-1.58069	0.000239161	0.00183322	2.73679	52.57	59.08	59.55	57.0667	57.24	61.7	63.04	60.66	0.940763	-0.0880972	0.276524	0.395554	0.402794
231	VOC family protein CDS	KGB56_01165	199.65	290.53	211.75	233.977	479.77	275.16	374.78	376.57	1.60943	0.686553	0.0953622	0.163197	0.787288	199.65	290.53	211.75	233.977	303.87	230.14	229.26	254.423	1.08739	0.120866	0.616593	0.654851	0.183857	502.89	636.98	561.57	567.147	199.65	290.53	211.75	233.977	2.42395	1.27736	0.00228829	0.0143681	1.8426
232	winged helix-turn-helix transcriptional regulator CDS	KGB56_01170	59.79	65.54	56.87	60.7333	77.98	59.3	71.69	69.6567	1.14693	0.197773	0.214235	0.302988	0.518574	59.79	65.54	56.87	60.7333	42.68	34.81	25.66	34.3833	0.566136	-0.820779	0.0089194	0.0207715	1.68253	67.27	78.91	91.82	79.3333	59.79	65.54	56.87	60.7333	1.30626	0.385439	0.0690276	0.140435	0.852526
233	GNAT family N-acetyltransferase CDS	KGB56_01175	34.99	33.18	36.72	34.9633	52.81	50.12	43.57	48.8333	1.3967	0.482024	0.009057	0.0314659	1.50216	34.99	33.18	36.72	34.9633	23.77	15.33	18.47	19.19	0.548861	-0.865488	0.00408978	0.0118586	1.92597	49.6	39.59	58.39	49.1933	34.99	33.18	36.72	34.9633	1.407	0.49262	0.0616524	0.128987	0.889454
234	addB CDS	KGB56_01180	3.95	4	4.26	4.07	5.72	5.3	6.68	5.9	1.44963	0.535686	0.0120463	0.0376329	1.42443	3.95	4	4.26	4.07	3.28	2.89	2.44	2.87	0.70516	-0.503978	0.0100514	0.0227205	1.64358	4.93	2.47	4.13	3.84333	3.95	4	4.26	4.07	0.944308	-0.0826707	0.771927	0.834958	0.0783354
235	addA CDS	KGB56_01185	4.06	6.28	5.15	5.16333	6.65	5.6	6.93	6.39333	1.23822	0.308266	0.179993	0.264196	0.578074	4.06	6.28	5.15	5.16333	3.69	3.03	3.18	3.3	0.639122	-0.645837	0.0500378	0.076821	1.11452	5.4	4.56	3.52	4.49333	4.06	6.28	5.15	5.16333	0.870239	-0.200517	0.469992	0.584546	0.233181
236	trxA CDS	KGB56_01190	246.18	349.58	251.33	282.363	168.18	177.47	200.04	181.897	0.644194	-0.634434	0.0452439	0.0939913	1.02691	246.18	349.58	251.33	282.363	168.61	130.77	111.73	137.037	0.48532	-1.04299	0.0180144	0.0352849	1.45241	215.76	284.26	260.73	253.583	246.18	349.58	251.33	282.363	0.898075	-0.155093	0.503406	0.613746	0.212011
237	grpE CDS	KGB56_01195	57.49	89.13	79.31	75.31	26.73	36.97	25.24	29.6467	0.393662	-1.34497	0.0104709	0.0342074	1.46588	57.49	89.13	79.31	75.31	31.6	35.74	18.53	28.6233	0.380073	-1.39565	0.0120013	0.0257371	1.58944	34.76	35.74	38.54	36.3467	57.49	89.13	79.31	75.31	0.482627	-1.05102	0.0144125	0.0471714	1.32632
238	trimeric intracellular cation channel family protein CDS	KGB56_01200	13.44	25.95	14.84	18.0767	20.56	22.79	28.1	23.8167	1.31754	0.397843	0.275267	0.370692	0.430987	13.44	25.95	14.84	18.0767	9.31	6.95	7.33	7.86333	0.434999	-1.20092	0.0641277	0.0941363	1.02624	13.55	15.75	18.05	15.7833	13.44	25.95	14.84	18.0767	0.873133	-0.195727	0.611211	0.706277	0.151025
239	ornithine cyclodeaminase family protein CDS	KGB56_01205	136.68	163.69	160.82	153.73	133.01	113.57	123.25	123.277	0.801904	-0.318499	0.0409818	0.0878038	1.05649	136.68	163.69	160.82	153.73	67.34	52.16	60.03	59.8433	0.389276	-1.36114	0.00061787	0.00336974	2.4724	114.93	108.16	110.43	111.173	136.68	163.69	160.82	153.73	0.723173	-0.467588	0.00840161	0.0327675	1.48456
240	LapA family protein CDS	KGB56_01210	3911.97	3851.19	4064.06	3942.41	2837.77	2837.72	2968.85	2881.45	0.730885	-0.452283	0.000160167	0.00256267	2.59131	3911.97	3851.19	4064.06	3942.41	1412.05	1426.11	1592.4	1476.85	0.374607	-1.41655	8.73e-06	0.000347909	3.45853	3071.6	2988.19	3135.55	3065.11	3911.97	3851.19	4064.06	3942.41	0.777473	-0.363136	0.000327322	0.00402965	2.39473
241	integration host factor subunit beta CDS	KGB56_01215	3231.79	3178.85	3460.39	3290.34	2081.42	2008.23	2112.3	2067.32	0.628298	-0.670479	0.00018297	0.00277696	2.55643	3231.79	3178.85	3460.39	3290.34	1116.35	1096.94	1190.78	1134.69	0.344855	-1.53594	1.88e-05	0.000475595	3.32276	2284.16	2330.4	2437.39	2350.65	3231.79	3178.85	3460.39	3290.34	0.714409	-0.485178	0.000650188	0.0064648	2.18944
242	sppA CDS	KGB56_01220	482.51	556.21	596.62	545.113	216.93	201.47	212.61	210.337	0.385859	-1.37386	0.00057796	0.0055031	2.25939	482.51	556.21	596.62	545.113	196.52	144.4	121.92	154.28	0.283024	-1.82101	0.000617744	0.00336974	2.4724	327.01	350.45	354.78	344.08	482.51	556.21	596.62	545.113	0.631208	-0.663812	0.00432096	0.0216262	1.66502
243	chorismate mutase family protein CDS	KGB56_01225	48.6	60.24	60.77	56.5367	32.24	7.18	28.29	22.57	0.39921	-1.32478	0.017706	0.0488085	1.3115	48.6	60.24	60.77	56.5367	11.35	15.73	7.69	11.59	0.205	-2.28631	0.000615384	0.00336818	2.4726	21.96	34.35	23.9	26.7367	48.6	60.24	60.77	56.5367	0.472908	-1.08037	0.00573305	0.0261632	1.58231
244	SDR family oxidoreductase CDS	KGB56_01230	84.86	79.32	98.01	87.3967	80.94	77.63	69.28	75.95	0.869026	-0.202528	0.154903	0.236246	0.626635	84.86	79.32	98.01	87.3967	61.32	52.03	52.98	55.4433	0.634387	-0.656564	0.00703723	0.0175354	1.75609	105.66	95.57	105.39	102.207	84.86	79.32	98.01	87.3967	1.16946	0.225839	0.0836306	0.162019	0.790434
245	GNAT family N-acetyltransferase CDS	KGB56_01235	7.76	8.63	11.82	9.40333	8.51	3.72	9.21	7.14667	0.760014	-0.395902	0.34735	0.443007	0.353589	7.76	8.63	11.82	9.40333	19.61	15.82	11.59	15.6733	1.66678	0.737068	0.0752552	0.107259	0.969565	5.78	2.42	4.7	4.3	7.76	8.63	11.82	9.40333	0.457285	-1.12884	0.0321249	0.0814158	1.08929
246	rpsA CDS	KGB56_01240	484.8	348.04	466.51	433.117	133.15	173.8	100.01	135.653	0.313203	-1.67483	0.00341652	0.0165606	1.78092	484.8	348.04	466.51	433.117	184.73	133.25	105.2	141.06	0.325686	-1.61845	0.00391369	0.0114859	1.93983	115.82	143.2	149.76	136.26	484.8	348.04	466.51	433.117	0.314603	-1.66839	0.00253882	0.0154305	1.81162
247	(d)CMP kinase CDS	KGB56_01245	55.88	79.17	62.13	65.7267	59.39	59	52.87	57.0867	0.868547	-0.203325	0.300556	0.396364	0.401906	55.88	79.17	62.13	65.7267	52.85	37.04	31.22	40.37	0.61421	-0.703195	0.0558108	0.0839137	1.07617	47.01	49.52	60.26	52.2633	55.88	79.17	62.13	65.7267	0.795162	-0.33068	0.170123	0.274012	0.56223
248	aroA CDS	KGB56_01250	69.28	86.66	90.79	82.2433	55.1	53.52	55.21	54.61	0.664005	-0.590734	0.0139334	0.0415578	1.38135	69.28	86.66	90.79	82.2433	57.31	45.06	32.45	44.94	0.546427	-0.871899	0.0186424	0.0361022	1.44247	64.21	60.47	56.68	60.4533	69.28	86.66	90.79	82.2433	0.735055	-0.444077	0.03485	0.0861037	1.06498
249	TIGR02300 family protein CDS	KGB56_01255	92.15	114.56	155.87	120.86	50.23	55.46	64.01	56.5667	0.468035	-1.09531	0.0280955	0.0670881	1.17335	92.15	114.56	155.87	120.86	42.6	35.85	21.97	33.4733	0.27696	-1.85225	0.0112229	0.0246449	1.60827	72.83	111.68	99.38	94.63	92.15	114.56	155.87	120.86	0.782972	-0.352967	0.297182	0.417168	0.379689
250	hypothetical protein CDS	KGB56_01270	45.36	49.14	50.66	48.3867	49.07	35.66	75.36	53.3633	1.10285	0.141239	0.694059	0.759778	0.119313	45.36	49.14	50.66	48.3867	31.69	24.03	22.04	25.92	0.535685	-0.900544	0.00253588	0.00855276	2.06789	57.89	70.2	61.82	63.3033	45.36	49.14	50.66	48.3867	1.30828	0.387672	0.0196157	0.0584073	1.23353
251	deoxyribodipyrimidine photo-lyase CDS	KGB56_01275	66.68	67.67	71.62	68.6567	12.03	10.4	17.09	13.1733	0.191873	-2.38178	2.51e-05	0.000858579	3.06622	66.68	67.67	71.62	68.6567	10	9.29	7.93	9.07333	0.132155	-2.9197	3.32e-06	0.000246339	3.60847	11.79	13.53	10.53	11.95	66.68	67.67	71.62	68.6567	0.174054	-2.52239	5.31e-06	0.000494464	3.30587
252	fasciclin domain-containing protein CDS	KGB56_01280	1809.1	986.69	1175.97	1323.92	500.79	540.92	638.22	559.977	0.422969	-1.24138	0.0387193	0.0841902	1.07474	1809.1	986.69	1175.97	1323.92	290.79	296.39	465	350.727	0.264915	-1.9164	0.0188725	0.0364019	1.43888	404.02	597.97	712.01	571.333	1809.1	986.69	1175.97	1323.92	0.431547	-1.21241	0.0465752	0.106252	0.973662
253	extracellular solute-binding protein CDS	KGB56_01285	37.59	48.88	44.07	43.5133	40.57	32.79	33.16	35.5067	0.815995	-0.293368	0.125084	0.200739	0.697369	37.59	48.88	44.07	43.5133	66.31	56.98	53.7	58.9967	1.35583	0.439176	0.0362668	0.0598662	1.22282	33.52	33.89	29.46	32.29	37.59	48.88	44.07	43.5133	0.742071	-0.43037	0.0345898	0.0856602	1.06722
254	ABC transporter permease subunit CDS	KGB56_01290	19.07	19.27	20.13	19.49	17.34	10.7	19.06	15.7	0.805541	-0.31197	0.214236	0.302988	0.518574	19.07	19.27	20.13	19.49	22.65	18.68	13.83	18.3867	0.94339	-0.0840741	0.689919	0.723421	0.140609	12.5	17.3	17.93	15.91	19.07	19.27	20.13	19.49	0.816316	-0.2928	0.109528	0.197761	0.703859
255	ugpE CDS	KGB56_01295	21.85	16.89	22.57	20.4367	16.86	14.62	17.06	16.18	0.791714	-0.336948	0.0943508	0.162041	0.790376	21.85	16.89	22.57	20.4367	20.05	17.28	18.79	18.7067	0.915348	-0.127607	0.426583	0.471104	0.326883	19.14	17.72	18.59	18.4833	21.85	16.89	22.57	20.4367	0.90442	-0.144935	0.346563	0.466534	0.331117
256	sn-glycerol-3-phosphate import ATP-binding protein UgpC CDS	KGB56_01300	23.88	26.87	24.67	25.14	22.92	24.79	20.26	22.6567	0.90122	-0.150049	0.193321	0.279661	0.553368	23.88	26.87	24.67	25.14	25.36	18.52	18.27	20.7167	0.824052	-0.279193	0.150193	0.191647	0.717498	19.07	10.29	17.39	15.5833	23.88	26.87	24.67	25.14	0.619862	-0.689981	0.0280355	0.073652	1.13282
257	hutW CDS	KGB56_01305	4.04	3.55	3.68	3.75667	2.96	2.02	5.69	3.55667	0.946761	-0.0789273	0.865814	0.898282	0.0465875	4.04	3.55	3.68	3.75667	2.03	2.02	1.72	1.92333	0.511979	-0.965844	0.000505499	0.00292825	2.53339	3.32	4.21	5.12	4.21667	4.04	3.55	3.68	3.75667	1.12245	0.16665	0.442213	0.560571	0.25137
258	hutX CDS	KGB56_01310	14.12	17.31	14.91	15.4467	25.3	13.9	23.21	20.8033	1.34678	0.429519	0.214368	0.303012	0.51854	14.12	17.31	14.91	15.4467	18.63	8.97	7.91	11.8367	0.766293	-0.384033	0.365827	0.411798	0.385316	21.64	15.74	12	16.46	14.12	17.31	14.91	15.4467	1.0656	0.0916688	0.749762	0.819662	0.0863652
259	MAPEG family protein CDS	KGB56_01315	93.19	127.23	141.39	120.603	142.82	101.6	125.06	123.16	1.0212	0.030264	0.897476	0.922305	0.0351256	93.19	127.23	141.39	120.603	120.32	89.56	76.21	95.3633	0.790719	-0.338763	0.262477	0.308128	0.511269	131.6	148.61	130.07	136.76	93.19	127.23	141.39	120.603	1.13397	0.181377	0.355767	0.474952	0.32335
260	Hsp20 family protein CDS	KGB56_01320	480.25	414.06	445.53	446.613	443.07	424.1	403.29	423.487	0.948218	-0.0767098	0.358306	0.453279	0.343634	480.25	414.06	445.53	446.613	211.83	126.71	134.3	157.613	0.352908	-1.50264	0.000963729	0.00451042	2.34578	471.85	522.65	563.06	519.187	480.25	414.06	445.53	446.613	1.1625	0.217227	0.0898769	0.170875	0.76732
261	DUF1150 domain-containing protein CDS	KGB56_01325	202	220.97	250.6	224.523	147.07	153.89	164.99	155.317	0.691762	-0.531653	0.0101006	0.0335549	1.47424	202	220.97	250.6	224.523	46.34	20.59	19.87	28.9333	0.128866	-2.95606	0.000297368	0.00208668	2.68054	175.16	240.12	268.81	228.03	202	220.97	250.6	224.523	1.01562	0.0223583	0.915665	0.942638	0.025655
262	ptsN CDS	KGB56_01330	243.78	228.75	247.98	240.17	183.34	176.77	160.29	173.467	0.722266	-0.469397	0.00177158	0.0109809	1.95936	243.78	228.75	247.98	240.17	205.32	139.95	121.47	155.58	0.647791	-0.626399	0.0316327	0.0539565	1.26796	233.7	227.58	238.15	233.143	243.78	228.75	247.98	240.17	0.970743	-0.0428388	0.346553	0.466534	0.331117
263	raiA CDS	KGB56_01335	4972.52	3828.84	4329.13	4376.83	6362.63	5320.13	6081.43	5921.4	1.3529	0.436051	0.0273114	0.0660047	1.18043	4972.52	3828.84	4329.13	4376.83	3898.99	3197.69	3129.24	3408.64	0.778792	-0.36069	0.0787112	0.111557	0.952505	5686.71	6263.34	6257.43	6069.16	4972.52	3828.84	4329.13	4376.83	1.38666	0.471611	0.0114493	0.0402239	1.39552
264	rpoN CDS	KGB56_01340	12.93	27.12	22.08	20.71	14.4	15.18	15.13	14.9033	0.71962	-0.474693	0.235333	0.327057	0.485377	12.93	27.12	22.08	20.71	10.94	8.3	6.68	8.64	0.41719	-1.26122	0.0495913	0.0762465	1.11778	12.3	12.55	10.77	11.8733	12.93	27.12	22.08	20.71	0.573314	-0.802603	0.102624	0.189349	0.722736
265	lptB CDS	KGB56_01345	49.4	64.67	41.62	51.8967	21.75	33.82	28.71	28.0933	0.541332	-0.885414	0.0354008	0.0788135	1.1034	49.4	64.67	41.62	51.8967	14.92	15.53	10.6	13.6833	0.263665	-1.92322	0.00532181	0.0142487	1.84622	25.7	25.12	19.98	23.6	49.4	64.67	41.62	51.8967	0.45475	-1.13686	0.0156464	0.0500182	1.30087
266	lptA CDS	KGB56_01350	147.26	153.99	149.18	150.143	65.52	62.68	57.03	61.7433	0.411229	-1.28199	1.02e-05	0.000612316	3.21302	147.26	153.99	149.18	150.143	47.69	32.49	25.09	35.09	0.23371	-2.09721	7.78e-05	0.000994047	3.00259	77.3	82.25	78.81	79.4533	147.26	153.99	149.18	150.143	0.529183	-0.918161	9.02e-06	0.000630385	3.20039
267	lptC CDS	KGB56_01355	183.06	196.73	209.65	196.48	97.85	117.44	95.39	103.56	0.527077	-0.923916	0.000859234	0.00690507	2.16083	183.06	196.73	209.65	196.48	72.49	54.3	38.76	55.1833	0.28086	-1.83208	0.000339094	0.00227146	2.64369	105.62	91.11	111.71	102.813	183.06	196.73	209.65	196.48	0.523276	-0.934355	0.000672434	0.00655202	2.18363
268	ribonuclease D CDS	KGB56_01360	99.01	114.83	142.42	118.753	53.55	48.7	65.91	56.0533	0.472015	-1.0831	0.0101569	0.0336159	1.47346	99.01	114.83	142.42	118.753	57.46	42.39	27.99	42.6133	0.358839	-1.47859	0.0075693	0.018461	1.73374	62.79	66.15	66.72	65.22	99.01	114.83	142.42	118.753	0.549206	-0.864582	0.0136852	0.0455204	1.34179
269	complex I NDUFA9 subunit family protein CDS	KGB56_01370	191.94	207.23	226.53	208.567	39.93	30.16	39	36.3633	0.174349	-2.51995	8.03e-05	0.00168558	2.77325	191.94	207.23	226.53	208.567	40.96	39.37	27.29	35.8733	0.171999	-2.53952	9.27e-05	0.00108446	2.96479	48.09	46.39	53.73	49.4033	191.94	207.23	226.53	208.567	0.236871	-2.07783	0.000100427	0.00208385	2.68113
270	hypothetical protein CDS	KGB56_01375	417.1	353.43	372.61	381.047	14.41	10.98	15.84	13.7433	0.0360673	-4.79316	4.14e-05	0.00113475	2.9451	417.1	353.43	372.61	381.047	8.9	4.84	4.84	6.19333	0.0162535	-5.94311	3.82e-05	0.000675989	3.17006	18.5	10.48	15.38	14.7867	417.1	353.43	372.61	381.047	0.0388054	-4.6876	4.27e-05	0.00123942	2.90678
271	undecaprenyl-diphosphate phosphatase CDS	KGB56_01380	44.76	48.57	49.8	47.71	27.24	30.23	21.6	26.3567	0.552435	-0.856124	0.00193333	0.0115798	1.9363	44.76	48.57	49.8	47.71	23.1	16.35	15.23	18.2267	0.38203	-1.38824	0.000519108	0.00297465	2.52656	29.68	30.07	37.51	32.42	44.76	48.57	49.8	47.71	0.679522	-0.557408	0.00671294	0.0287574	1.54125
272	glutathione S-transferase family protein CDS	KGB56_01385	53.68	61.35	70.14	61.7233	29.1	26.79	29.53	28.4733	0.461306	-1.1162	0.00233495	0.0130974	1.88281	53.68	61.35	70.14	61.7233	23.09	16.58	7.9	15.8567	0.256899	-1.96073	0.00210089	0.00756606	2.12113	33.7	32.45	26.9	31.0167	53.68	61.35	70.14	61.7233	0.502511	-0.992772	0.00409894	0.0209044	1.67976
273	queG CDS	KGB56_01390	9.38	13.17	18.07	13.54	7.09	3.45	9.57	6.70333	0.495076	-1.01428	0.0906358	0.157134	0.803731	9.38	13.17	18.07	13.54	5.29	3.94	4.58	4.60333	0.33998	-1.55648	0.0246528	0.044649	1.35019	6.96	7.14	7.59	7.23	9.38	13.17	18.07	13.54	0.533973	-0.90516	0.0666511	0.136805	0.863899
274	SDR family NAD(P)-dependent oxidoreductase CDS	KGB56_01395	3.37	3.02	3.69	3.36	3.81	6.21	6.32	5.44667	1.62103	0.696912	0.0682317	0.126288	0.898638	3.37	3.02	3.69	3.36	3.61	2.98	1.92	2.83667	0.844246	-0.244265	0.379089	0.425105	0.371504	4.63	5.59	6.26	5.49333	3.37	3.02	3.69	3.36	1.63492	0.709221	0.0139818	0.0462468	1.33492
275	TetR/AcrR family transcriptional regulator CDS	KGB56_01400	12.96	15.89	10.7	13.1833	9.07	13.68	10.03	10.9267	0.828824	-0.270862	0.334116	0.429223	0.367317	12.96	15.89	10.7	13.1833	8.86	7.11	6.54	7.50333	0.569153	-0.813112	0.0265675	0.0473421	1.32475	15.8	11.29	12.61	13.2333	12.96	15.89	10.7	13.1833	1.00379	0.00546131	0.981367	0.987128	0.00562671
276	helix-turn-helix domain-containing protein CDS	KGB56_01405	52.86	60.47	41.63	51.6533	56.74	46.38	67.89	57.0033	1.10358	0.142185	0.553279	0.635738	0.196722	52.86	60.47	41.63	51.6533	50.43	38.86	31.31	40.2	0.778265	-0.361666	0.215971	0.260677	0.583898	68.73	54.46	76.06	66.4167	52.86	60.47	41.63	51.6533	1.28582	0.362684	0.152764	0.25272	0.59736
277	histidinol-phosphate transaminase CDS	KGB56_01410	26.7	32.54	38.56	32.6	17.79	13.33	15.85	15.6567	0.480266	-1.05809	0.00980443	0.0329211	1.48253	26.7	32.54	38.56	32.6	25.69	17.33	13.55	18.8567	0.578425	-0.789797	0.0502453	0.0770505	1.11322	24.77	29.06	21.45	25.0933	26.7	32.54	38.56	32.6	0.769734	-0.377568	0.138977	0.235725	0.627593
278	MarR family transcriptional regulator CDS	KGB56_01415	20.92	26.64	30.06	25.8733	11.55	14.48	11.76	12.5967	0.486859	-1.03842	0.0093478	0.0320979	1.49352	20.92	26.64	30.06	25.8733	18.73	18.74	10.39	15.9533	0.616594	-0.697608	0.0616807	0.091216	1.03993	13.47	22.58	24.09	20.0467	20.92	26.64	30.06	25.8733	0.7748	-0.368104	0.242804	0.358348	0.445695
279	DUF1992 domain-containing protein CDS	KGB56_01420	13.41	8.55	10.8	10.92	9.52	12.83	11.24	11.1967	1.02534	0.0360964	0.878514	0.90843	0.0417085	13.41	8.55	10.8	10.92	12.08	7.59	4	7.89	0.722527	-0.468876	0.328759	0.374436	0.426623	10.18	6.64	13.46	10.0933	13.41	8.55	10.8	10.92	0.924298	-0.11357	0.749711	0.819662	0.0863652
280	RNA pyrophosphohydrolase CDS	KGB56_01425	16.08	18.67	16	16.9167	14.44	19	14.73	16.0567	0.949163	-0.0752729	0.642427	0.716325	0.14489	16.08	18.67	16	16.9167	24.07	15.08	11.93	17.0267	1.0065	0.0093507	0.977953	0.982206	0.00779733	17.16	20.42	18.47	18.6833	16.08	18.67	16	16.9167	1.10443	0.143307	0.242926	0.358352	0.445691
281	divergent polysaccharide deacetylase family protein CDS	KGB56_01430	24.63	38.31	39.47	34.1367	24.25	25.57	26.8	25.54	0.748169	-0.418564	0.149175	0.229553	0.639118	24.63	38.31	39.47	34.1367	44.2	33.19	20.91	32.7667	0.959867	-0.0590933	0.876066	0.891507	0.0498754	26.97	19.11	23.02	23.0333	24.63	38.31	39.47	34.1367	0.674739	-0.567599	0.10321	0.190166	0.720866
282	S41 family peptidase CDS	KGB56_01435	785.48	907.76	843.72	845.653	617.5	502.17	569.39	563.02	0.665781	-0.58688	0.00436411	0.0191905	1.71691	785.48	907.76	843.72	845.653	390.86	286.58	265.06	314.167	0.371508	-1.42854	0.000535816	0.00304087	2.517	703.27	647.61	628.06	659.647	785.48	907.76	843.72	845.653	0.780044	-0.358373	0.0113285	0.0399317	1.39868
283	peptidoglycan DD-metalloendopeptidase family protein CDS	KGB56_01440	236.14	503.49	297.16	345.597	180.96	169.37	156.24	168.857	0.488595	-1.03329	0.0951125	0.162927	0.788006	236.14	503.49	297.16	345.597	149.41	100.99	85.45	111.95	0.323933	-1.62623	0.0483186	0.0748304	1.12592	205.55	245.62	254.97	235.38	236.14	503.49	297.16	345.597	0.681083	-0.554098	0.251517	0.368569	0.433482
284	hypothetical protein CDS	KGB56_01445	31.87	50.2	40.05	40.7067	34.39	26.13	27.81	29.4433	0.723305	-0.467324	0.127458	0.203566	0.691295	31.87	50.2	40.05	40.7067	32.34	24.58	14.01	23.6433	0.580822	-0.783832	0.0853884	0.119176	0.923812	26.35	33.38	27.81	29.18	31.87	50.2	40.05	40.7067	0.716836	-0.480285	0.114031	0.203347	0.691761
285	rlmH CDS	KGB56_01450	81.68	160.42	149.38	130.493	126.86	127.22	88.84	114.307	0.875958	-0.191067	0.590514	0.669227	0.174426	81.68	160.42	149.38	130.493	51.46	36.28	28.63	38.79	0.297257	-1.75022	0.0228689	0.0420931	1.37579	147.01	108.24	143.26	132.837	81.68	160.42	149.38	130.493	1.01796	0.0256773	0.936272	0.956622	0.0192598
286	rsfS CDS	KGB56_01455	2363.5	2343.33	2034.51	2247.11	2917.13	3299.9	2708.17	2975.07	1.32395	0.404849	0.0231722	0.0587546	1.23096	2363.5	2343.33	2034.51	2247.11	798.66	605.89	605.44	669.997	0.298159	-1.74585	0.000222853	0.00175899	2.75474	2969.24	2947.11	3241.04	3052.46	2363.5	2343.33	2034.51	2247.11	1.35839	0.441901	0.00481124	0.0230886	1.6366
287	nicotinate-nucleotide adenylyltransferase CDS	KGB56_01460	36.92	57.89	38.6	44.47	33.36	24	16.48	24.6133	0.553482	-0.853392	0.0752684	0.13632	0.865441	36.92	57.89	38.6	44.47	30.4	23.23	18.08	23.9033	0.537516	-0.895621	0.0540919	0.0818389	1.08704	25.95	31.93	37.98	31.9533	36.92	57.89	38.6	44.47	0.718537	-0.476866	0.173624	0.277462	0.556797
288	glutamate-5-semialdehyde dehydrogenase CDS	KGB56_01465	23.22	37.18	30.73	30.3767	21.86	20.62	19.26	20.58	0.677494	-0.561721	0.0753599	0.136439	0.865062	23.22	37.18	30.73	30.3767	21.24	17.01	11.19	16.48	0.542522	-0.882247	0.0491684	0.0757929	1.12037	19.7	14.78	18.65	17.71	23.22	37.18	30.73	30.3767	0.583013	-0.778399	0.0422127	0.09923	1.00336
289	glutamate 5-kinase CDS	KGB56_01470	15.35	20.61	14.96	16.9733	8.8	9.48	6.93	8.40333	0.49509	-1.01424	0.0122581	0.0380345	1.41982	15.35	20.61	14.96	16.9733	8.8	6.16	5.16	6.70667	0.39513	-1.3396	0.00839456	0.0198357	1.70255	8.26	5.46	4.82	6.18	15.35	20.61	14.96	16.9733	0.364101	-1.45759	0.00686073	0.029132	1.53563
290	obgE CDS	KGB56_01475	21.1	31.5	25.77	26.1233	8.04	14.52	13.15	11.9033	0.455659	-1.13397	0.0167585	0.0470153	1.32776	21.1	31.5	25.77	26.1233	10.53	11.49	6.08	9.36667	0.358556	-1.47973	0.00819874	0.0195387	1.7091	9.52	10.23	5.87	8.54	21.1	31.5	25.77	26.1233	0.326911	-1.61303	0.0059513	0.0266408	1.57445
291	GNAT family N-acetyltransferase CDS	KGB56_01480	2.17	4.39	5.13	3.89667	4.7	13.19	8.64	8.84333	2.26946	1.18235	0.130864	0.20788	0.682187	2.17	4.39	5.13	3.89667	2.94	2.14	1.49	2.19	0.562019	-0.83131	0.157626	0.199084	0.700963	3.88	2.38	1.77	2.67667	2.17	4.39	5.13	3.89667	0.686912	-0.541803	0.32496	0.445698	0.350959
292	cold-shock protein CDS	KGB56_01485	373.74	1310.32	443.84	709.3	423.92	523.34	378.57	441.943	0.62307	-0.682535	0.429105	0.52256	0.281864	373.74	1310.32	443.84	709.3	472.91	278.79	242.38	331.36	0.467165	-1.098	0.289187	0.335254	0.474626	395.37	614.93	526.41	512.237	373.74	1310.32	443.84	709.3	0.722172	-0.469585	0.556939	0.659488	0.180793
293	TetR/AcrR family transcriptional regulator CDS	KGB56_01490	17.03	21.98	17.09	18.7	8.92	5.31	8.65	7.62667	0.407843	-1.29391	0.00529071	0.0218597	1.66035	17.03	21.98	17.09	18.7	8.23	3.44	4.32	5.33	0.285027	-1.81083	0.00372829	0.0111387	1.95316	10.23	7.95	6.55	8.24333	17.03	21.98	17.09	18.7	0.44082	-1.18174	0.0059405	0.0266408	1.57445
294	OsmC family protein CDS	KGB56_01495	9.67	6.27	8.87	8.27	8.38	11.97	6.99	9.11333	1.10198	0.140092	0.664491	0.733537	0.134578	9.67	6.27	8.87	8.27	5.23	3.05	2.45	3.57667	0.432487	-1.20927	0.0242086	0.0441001	1.35556	4.87	7.73	4.46	5.68667	9.67	6.27	8.87	8.27	0.687626	-0.540304	0.150041	0.249238	0.603386
295	hypothetical protein CDS	KGB56_01500	8.02	8.42	6.46	7.63333	6.6	10.29	10.81	9.23333	1.20961	0.274538	0.332877	0.428354	0.368197	8.02	8.42	6.46	7.63333	3.96	4.88	5.36	4.73333	0.620087	-0.689457	0.0161606	0.0322847	1.491	9.06	8.24	6.89	8.06333	8.02	8.42	6.46	7.63333	1.05633	0.0790632	0.647214	0.736561	0.132791
296	GNAT family N-acetyltransferase CDS	KGB56_01505	32.62	28.87	35.39	32.2933	38.49	41.6	39.83	39.9733	1.23782	0.307802	0.0214006	0.055835	1.25309	32.62	28.87	35.39	32.2933	26.03	24.69	27.53	26.0833	0.8077	-0.308108	0.0393519	0.0636906	1.19592	44.34	30.3	33.65	36.0967	32.62	28.87	35.39	32.2933	1.11777	0.160629	0.458068	0.574017	0.241075
297	GNAT family N-acetyltransferase CDS	KGB56_01510	13.6	17.79	13.56	14.9833	12.9	12.68	19.54	15.04	1.00378	0.00544595	0.983979	0.986952	0.00570399	13.6	17.79	13.56	14.9833	11.81	9.22	9.66	10.23	0.682759	-0.550552	0.0422878	0.0674169	1.17123	13.05	8.58	11.32	10.9833	13.6	17.79	13.56	14.9833	0.733037	-0.448043	0.10483	0.192085	0.716506
298	GNAT family N-acetyltransferase CDS	KGB56_01515	11.72	11.05	8.16	10.31	12.31	11.58	11.84	11.91	1.15519	0.208129	0.223918	0.313818	0.503322	11.72	11.05	8.16	10.31	10.46	11.34	7.39	9.73	0.943744	-0.0835326	0.738517	0.76726	0.115058	10.49	10.85	5.94	9.09333	11.72	11.05	8.16	10.31	0.881992	-0.181163	0.560882	0.662974	0.178503
299	GNAT family N-acetyltransferase CDS	KGB56_01520	9.08	12.27	11.21	10.8533	17.01	16.09	13.85	15.65	1.44195	0.528024	0.0224513	0.0576497	1.2392	9.08	12.27	11.21	10.8533	16.19	7.68	9.47	11.1133	1.02396	0.0341534	0.92935	0.937825	0.0278784	7.87	14.15	11.51	11.1767	9.08	12.27	11.21	10.8533	1.02979	0.0423518	0.8822	0.919052	0.0366598
300	GNAT family N-acetyltransferase CDS	KGB56_01525	8.06	9.99	10.79	9.61333	17	11.05	17.71	15.2533	1.58669	0.666016	0.0672225	0.124986	0.903137	8.06	9.99	10.79	9.61333	11.47	13.75	8.48	11.2333	1.16852	0.224677	0.401505	0.447314	0.349387	10.32	8.33	17.71	12.12	8.06	9.99	10.79	9.61333	1.26075	0.334281	0.445659	0.563518	0.249092
301	GNAT family N-acetyltransferase CDS	KGB56_01530	17.95	17.82	22.91	19.56	15.92	14.12	24.41	18.15	0.927914	-0.107937	0.714383	0.776192	0.110031	17.95	17.82	22.91	19.56	15.07	16.59	15.11	15.59	0.797035	-0.327285	0.0856756	0.119389	0.923037	13.1	13.17	16	14.09	17.95	17.82	22.91	19.56	0.720348	-0.473235	0.0470452	0.106888	0.971071
302	GNAT family N-acetyltransferase CDS	KGB56_01535	26.33	19.17	18.52	21.34	22.36	27.09	30.86	26.77	1.25445	0.327057	0.196572	0.283979	0.546714	26.33	19.17	18.52	21.34	18.44	14.49	18.97	17.3	0.810684	-0.302788	0.232475	0.27807	0.555847	16.04	24.48	20.58	20.3667	26.33	19.17	18.52	21.34	0.954389	-0.0673503	0.794378	0.85207	0.0695247
303	GNAT family N-acetyltransferase CDS	KGB56_01540	15.98	18.28	21.43	18.5633	24.26	23.85	28.45	25.52	1.37475	0.459173	0.032153	0.07397	1.13094	15.98	18.28	21.43	18.5633	17.03	14.77	17.7	16.5	0.888849	-0.16999	0.318238	0.364092	0.438789	19.22	15.61	12.67	15.8333	15.98	18.28	21.43	18.5633	0.852936	-0.229491	0.330424	0.451327	0.345509
304	GNAT family N-acetyltransferase CDS	KGB56_01545	4.21	5.3	4.09	4.53333	8.6	4.06	15.71	9.45667	2.08603	1.06076	0.222512	0.312281	0.505454	4.21	5.3	4.09	4.53333	8.31	8.57	5.69	7.52333	1.65956	0.7308	0.0399843	0.0644211	1.19097	7.27	10.85	5.49	7.87	4.21	5.3	4.09	4.53333	1.73603	0.795791	0.108873	0.196847	0.705872
305	GNAT family N-acetyltransferase CDS	KGB56_01550	26.2	50.47	36.96	37.8767	32.18	39.08	44.95	38.7367	1.02271	0.0323904	0.918881	0.938131	0.0277363	26.2	50.47	36.96	37.8767	28.45	31.23	26.46	28.7133	0.758074	-0.399589	0.269581	0.31556	0.500917	26.93	30.81	32.36	30.0333	26.2	50.47	36.96	37.8767	0.792924	-0.334745	0.337495	0.458158	0.338985
306	rpmA CDS	KGB56_01555	194.61	231.35	238.48	221.48	93.13	145.5	81.72	106.783	0.482135	-1.05249	0.00863097	0.0305448	1.51506	194.61	231.35	238.48	221.48	169.53	134.41	82.78	128.907	0.582024	-0.78085	0.0318572	0.0542563	1.26555	84.2	94.71	106.39	95.1	194.61	231.35	238.48	221.48	0.429384	-1.21966	0.00109408	0.00885694	2.05272
307	rplU CDS	KGB56_01560	285.18	404.36	425.5	371.68	126.69	190.16	142.92	153.257	0.412335	-1.27811	0.0101511	0.0336159	1.47346	285.18	404.36	425.5	371.68	276.79	229.85	126.66	211.1	0.567962	-0.816134	0.0613294	0.0908229	1.0418	128.35	124.73	147.46	133.513	285.18	404.36	425.5	371.68	0.359216	-1.47708	0.00575694	0.0262497	1.58088
308	HAMP domain-containing protein CDS	KGB56_01565	23.94	26.3	33.6	27.9467	16.04	18.42	15.77	16.7433	0.599117	-0.739089	0.020816	0.0549574	1.25997	23.94	26.3	33.6	27.9467	28.82	32.53	28.41	29.92	1.07061	0.098434	0.569579	0.609754	0.214845	15.57	15.56	17.05	16.06	23.94	26.3	33.6	27.9467	0.574666	-0.799204	0.0157317	0.0501302	1.2999
309	hypothetical protein CDS	KGB56_01575	43.62	37.13	39.88	40.21	14.04	11.15	22.33	15.84	0.393932	-1.34398	0.00316478	0.015815	1.80093	43.62	37.13	39.88	40.21	16.71	18.21	7.7	14.2067	0.353312	-1.50099	0.00234604	0.00809756	2.09165	15.49	24.03	23.71	21.0767	43.62	37.13	39.88	40.21	0.524165	-0.931908	0.00474294	0.0229177	1.63983
310	class I SAM-dependent methyltransferase CDS	KGB56_01580	12.37	9.49	11.1	10.9867	7.49	10.07	6.53	8.03	0.730886	-0.452282	0.0929947	0.160542	0.794411	12.37	9.49	11.1	10.9867	9.99	8.13	6.56	8.22667	0.748786	-0.417374	0.100074	0.136271	0.865598	9.45	8.48	6.32	8.08333	12.37	9.49	11.1	10.9867	0.73574	-0.442731	0.0800856	0.156864	0.804477
311	Gfo/Idh/MocA family oxidoreductase CDS	KGB56_01585	29	45.68	54.75	43.1433	39.74	39.9	42.14	40.5933	0.940895	-0.0878948	0.753484	0.807772	0.0927114	29	45.68	54.75	43.1433	26.63	21.21	22.9	23.58	0.54655	-0.871574	0.0641339	0.0941363	1.02624	43.4	44.63	41.13	43.0533	29	45.68	54.75	43.1433	0.997914	-0.00301271	0.991131	0.992813	0.0031327
312	purine permease CDS	KGB56_01590	363.08	347.21	339.65	349.98	638.13	638.63	690.42	655.727	1.87361	0.905822	8.14e-05	0.00168558	2.77325	363.08	347.21	339.65	349.98	278.3	260.38	319.35	286.01	0.817218	-0.291207	0.0270749	0.0479567	1.31915	597.43	580.78	570.77	582.993	363.08	347.21	339.65	349.98	1.66579	0.736207	2.35e-05	0.000911745	3.04013
313	ureidoglycolate lyase CDS	KGB56_01595	73.46	139.11	119.42	110.663	199.77	122.39	151.41	157.857	1.42646	0.512438	0.188372	0.273696	0.562732	73.46	139.11	119.42	110.663	139.14	80.43	103.26	107.61	0.972409	-0.0403651	0.911805	0.9231	0.0347512	180.8	244.18	239.64	221.54	73.46	139.11	119.42	110.663	2.00193	1.00139	0.0170681	0.0533014	1.27326
314	(S)-ureidoglycine aminohydrolase CDS	KGB56_01600	176.86	351.4	361.54	296.6	330.55	160.4	220.04	236.997	0.799045	-0.323652	0.487149	0.577362	0.238552	176.86	351.4	361.54	296.6	293.08	167.99	151.12	204.063	0.688009	-0.539502	0.283804	0.330028	0.48145	358.99	283.74	294.43	312.387	176.86	351.4	361.54	296.6	1.05323	0.0748143	0.818375	0.872057	0.0594549
315	LysR family transcriptional regulator CDS	KGB56_01605	40.87	63.38	54.98	53.0767	60.14	40.26	51.37	50.59	0.95315	-0.0692255	0.78991	0.835525	0.0780408	40.87	63.38	54.98	53.0767	41	29.1	22.99	31.03	0.584626	-0.774414	0.0591233	0.0880962	1.05504	72.07	70.49	78.44	73.6667	40.87	63.38	54.98	53.0767	1.38793	0.472934	0.042373	0.0994212	1.00252
316	NarK/NasA family nitrate transporter CDS	KGB56_01610	500.9	401.84	458.84	453.86	8.38	5.11	6.21	6.56667	0.0144685	-6.11094	9.92e-05	0.00188279	2.7252	500.9	401.84	458.84	453.86	6.55	3.35	3.56	4.48667	0.00988557	-6.66046	9.75e-05	0.00111871	2.95128	5.55	8.44	11.18	8.39	500.9	401.84	458.84	453.86	0.0184859	-5.75743	0.000101271	0.0020932	2.67919
317	NarK family nitrate/nitrite MFS transporter CDS	KGB56_01615	438.94	363.84	413.29	405.357	4.15	2.89	4.39	3.81	0.00939913	-6.73326	5.34e-05	0.00130172	2.88548	438.94	363.84	413.29	405.357	1.01	1.77	1.35	1.37667	0.00339619	-8.20187	5.21e-05	0.000801756	3.09596	2.52	3.63	3.19	3.11333	438.94	363.84	413.29	405.357	0.00768048	-7.02459	5.3e-05	0.00140152	2.8534
318	nitrate reductase subunit alpha CDS	KGB56_01620	505.62	405.51	436.57	449.233	7.35	5.74	6.47	6.52	0.0145136	-6.10645	0.000116232	0.00210829	2.67607	505.62	405.51	436.57	449.233	3.17	1.84	2.29	2.43333	0.00541664	-7.52839	0.000112081	0.00120277	2.91982	5.15	2.79	4.49	4.14333	505.62	405.51	436.57	449.233	0.00922312	-6.76053	0.000113875	0.0021862	2.66031
319	narH CDS	KGB56_01625	513.47	415.4	430.32	453.063	8.49	7.52	10.36	8.79	0.0194013	-5.68771	0.000129527	0.00226332	2.64525	513.47	415.4	430.32	453.063	3.06	2.4	3.36	2.94	0.00648916	-7.26775	0.000122862	0.00124979	2.90316	7.96	5.95	3.81	5.90667	513.47	415.4	430.32	453.063	0.0130372	-6.26122	0.000126467	0.00228501	2.64111
320	narJ CDS	KGB56_01630	617.28	534.7	522.21	558.063	6.25	5.64	8.21	6.7	0.0120058	-6.38012	5.05e-05	0.00127607	2.89412	617.28	534.7	522.21	558.063	4.9	3.77	3.79	4.15333	0.00744241	-7.07002	4.95e-05	0.000789652	3.10256	4.48	7.3	7.35	6.37667	617.28	534.7	522.21	558.063	0.0114264	-6.45148	5.04e-05	0.00137246	2.8625
321	narI CDS	KGB56_01635	451.66	377.24	389.15	406.017	19.26	11.54	18.01	16.27	0.0400722	-4.64125	7.36e-05	0.00160934	2.79335	451.66	377.24	389.15	406.017	7.77	3.71	2.89	4.79	0.0117975	-6.40537	6.48e-05	0.000895054	3.04815	14.66	13.19	12.67	13.5067	451.66	377.24	389.15	406.017	0.0332663	-4.9098	7.02e-05	0.00171813	2.76494
322	peptidylprolyl isomerase CDS	KGB56_01640	232.95	214.66	199.19	215.6	11.33	15.32	10.11	12.2533	0.0568336	-4.13711	3.3e-05	0.000988593	3.00498	232.95	214.66	199.19	215.6	8.01	3.99	5.38	5.79333	0.0268707	-5.21782	2.85e-05	0.000577238	3.23865	11.15	11.98	14.54	12.5567	232.95	214.66	199.19	215.6	0.0582406	-4.10183	3.22e-05	0.00104918	2.97915
323	Gfo/Idh/MocA family oxidoreductase CDS	KGB56_01645	48.56	43.51	36.01	42.6933	7.86	8.06	8.27	8.06333	0.188866	-2.40456	0.000687026	0.00607235	2.21664	48.56	43.51	36.01	42.6933	13.93	12.86	8.7	11.83	0.277092	-1.85156	0.00148949	0.00601228	2.22096	8.66	11.61	8.21	9.49333	48.56	43.51	36.01	42.6933	0.222361	-2.16902	0.000944242	0.00805107	2.09415
324	BMP family protein CDS	KGB56_01650	114.49	109.81	114.16	112.82	113.4	134.06	105.96	117.807	1.0442	0.0623983	0.590613	0.669227	0.174426	114.49	109.81	114.16	112.82	229.61	260.91	228.24	239.587	2.12362	1.08652	0.000298658	0.00209021	2.67981	112.49	85.92	99.86	99.4233	114.49	109.81	114.16	112.82	0.881256	-0.182366	0.161846	0.263316	0.579523
325	ABC transporter ATP-binding protein CDS	KGB56_01655	10.18	16.16	13.97	13.4367	20.52	25.95	18.43	21.6333	1.61002	0.687081	0.0447996	0.0932871	1.03018	10.18	16.16	13.97	13.4367	42.24	35.85	31.22	36.4367	2.71173	1.43922	0.00321261	0.0101036	1.99552	16.74	11.17	13.74	13.8833	10.18	16.16	13.97	13.4367	1.03324	0.0471787	0.85999	0.904428	0.0436258
326	ABC transporter permease CDS	KGB56_01660	10.63	13.2	5.54	9.79	17.62	16.71	12.47	15.6	1.59346	0.672165	0.102526	0.172021	0.764419	10.63	13.2	5.54	9.79	23.74	20.93	19.41	21.36	2.18182	1.12553	0.0110037	0.0243246	1.61396	11.24	13.6	13.72	12.8533	10.63	13.2	5.54	9.79	1.3129	0.392762	0.269397	0.38813	0.411022
327	ABC transporter permease CDS	KGB56_01665	12.95	14.67	12.63	13.4167	22.17	25.99	19.06	22.4067	1.67006	0.739902	0.0128742	0.039185	1.40688	12.95	14.67	12.63	13.4167	28.23	21.5	27.8	25.8433	1.92621	0.945766	0.00538082	0.0143633	1.84275	17.12	12.41	20.67	16.7333	12.95	14.67	12.63	13.4167	1.2472	0.318699	0.251237	0.368509	0.433551
328	amidohydrolase family protein CDS	KGB56_01670	14.55	14.77	8.2	12.5067	15.11	14.26	13.68	14.35	1.14739	0.198353	0.448085	0.540592	0.267131	14.55	14.77	8.2	12.5067	23.45	22.05	17.96	21.1533	1.69136	0.758188	0.0332607	0.0560891	1.25112	15.58	9.97	13.71	13.0867	14.55	14.77	8.2	12.5067	1.04638	0.0654003	0.841173	0.889039	0.0510792
329	hypothetical protein CDS	KGB56_01675	11.5	15.94	10.2	12.5467	5.63	3.71	8.35	5.89667	0.469979	-1.08933	0.0389557	0.0846048	1.0726	11.5	15.94	10.2	12.5467	6.91	7.89	4.56	6.45333	0.514346	-0.959188	0.0380916	0.0621828	1.20633	9.46	1.71	7.28	6.15	11.5	15.94	10.2	12.5467	0.49017	-1.02865	0.0911723	0.172474	0.763276
330	MBL fold metallo-hydrolase CDS	KGB56_01680	29.9	26.03	23.04	26.3233	32.94	46.75	41.33	40.34	1.53248	0.615869	0.0352573	0.0786362	1.10438	29.9	26.03	23.04	26.3233	19.71	14.32	14.69	16.24	0.616943	-0.696791	0.018766	0.0362467	1.44073	28.37	22.94	34.86	28.7233	29.9	26.03	23.04	26.3233	1.09117	0.125881	0.578727	0.67893	0.168175
331	hypothetical protein CDS	KGB56_01685	8.62	8.65	8.41	8.56	11.99	11.04	15.45	12.8267	1.49844	0.583464	0.0335683	0.0761958	1.11807	8.62	8.65	8.41	8.56	3.39	4.63	1.98	3.33333	0.389408	-1.36065	0.00245033	0.00836651	2.07746	9.55	10.11	8.6	9.42	8.62	8.65	8.41	8.56	1.10047	0.138116	0.126783	0.219455	0.658654
332	nitroreductase family protein CDS	KGB56_01690	44	63.89	44.84	50.91	9.42	4.85	9.22	7.83	0.153801	-2.70086	0.00294836	0.0151448	1.81974	44	63.89	44.84	50.91	6.07	4.99	6.11	5.72333	0.112421	-3.15302	0.00225595	0.00790996	2.10183	6.58	9.7	6.1	7.46	44	63.89	44.84	50.91	0.146533	-2.7707	0.00274383	0.0162312	1.78965
333	nucleoside recognition protein CDS	KGB56_01695	12.72	13.35	14.31	13.46	14.04	10.54	8.94	11.1733	0.830114	-0.268619	0.220245	0.309591	0.509212	12.72	13.35	14.31	13.46	9.61	5.29	3.75	6.21667	0.461862	-1.11447	0.0162193	0.0323777	1.48975	8.83	11.68	10.35	10.2867	12.72	13.35	14.31	13.46	0.76424	-0.387903	0.0282852	0.0741069	1.13014
334	hypothetical protein CDS	KGB56_01700	130.75	156.3	166.5	151.183	3.74	4.38	5.05	4.39	0.0290376	-5.10593	0.000159922	0.00256267	2.59131	130.75	156.3	166.5	151.183	2.27	2.07	1.79	2.04333	0.0135156	-6.20923	0.000149931	0.00140217	2.8532	5.78	4.17	3.32	4.42333	130.75	156.3	166.5	151.183	0.0292581	-5.09502	0.000161116	0.00257785	2.58874
335	NIPSNAP family protein CDS	KGB56_01705	55.17	58.71	65.71	59.8633	15.76	12.29	12.93	13.66	0.228186	-2.13172	0.000146551	0.00244037	2.61254	55.17	58.71	65.71	59.8633	4.04	4.84	3.53	4.13667	0.0691018	-3.85513	5.78e-05	0.000840543	3.07544	8.96	15.12	10.16	11.4133	55.17	58.71	65.71	59.8633	0.190656	-2.39095	0.000181325	0.00280209	2.55252
336	hypothetical protein CDS	KGB56_01710	10.96	8.52	6.61	8.69667	13.14	10.75	11.96	11.95	1.37409	0.458476	0.0860775	0.150707	0.821868	10.96	8.52	6.61	8.69667	6.1	3.95	4.99	5.01333	0.576466	-0.794692	0.0585378	0.0872972	1.059	10.42	9.26	10.15	9.94333	10.96	8.52	6.61	8.69667	1.14335	0.193267	0.394084	0.512454	0.290345
337	rocF CDS	KGB56_01715	189.28	359.88	327.94	292.367	204.16	170.55	225.87	200.193	0.684734	-0.546385	0.167732	0.250771	0.600722	189.28	359.88	327.94	292.367	463.78	314.8	180.71	319.763	1.09371	0.129226	0.791793	0.815591	0.0885277	271.44	303	272.94	282.46	189.28	359.88	327.94	292.367	0.966116	-0.0497323	0.86175	0.905997	0.0428734
338	Lrp/AsnC family transcriptional regulator CDS	KGB56_01720	75.84	92.95	60.96	76.5833	107.17	90.08	95.4	97.55	1.27378	0.349111	0.117337	0.190901	0.719192	75.84	92.95	60.96	76.5833	63.43	49.68	43.56	52.2233	0.681915	-0.552336	0.0901761	0.124874	0.903529	96.52	78.13	84.45	86.3667	75.84	92.95	60.96	76.5833	1.12775	0.173444	0.412327	0.531751	0.274292
339	zinc-dependent alcohol dehydrogenase family protein CDS	KGB56_01725	7.28	8.16	3.72	6.38667	10.44	9.83	8.43	9.56667	1.49791	0.582953	0.0984501	0.167221	0.776709	7.28	8.16	3.72	6.38667	4.37	3.84	4.16	4.12333	0.645616	-0.631252	0.172888	0.215179	0.667201	8.66	6.21	5.7	6.85667	7.28	8.16	3.72	6.38667	1.07359	0.102444	0.788181	0.848008	0.0716001
340	LysR family transcriptional regulator CDS	KGB56_01730	24.2	19.13	27.85	23.7267	25	18.68	28.35	24.01	1.01194	0.017126	0.944124	0.956367	0.0193755	24.2	19.13	27.85	23.7267	8.1	5.51	6.84	6.81667	0.2873	-1.79937	0.00303707	0.00970693	2.01292	21.53	16.4	12.87	16.9333	24.2	19.13	27.85	23.7267	0.713684	-0.486643	0.129451	0.223189	0.651327
341	hypothetical protein CDS	KGB56_01735	1.65	6.03	3.03	3.57	3.26	3.17	5.13	3.85333	1.07937	0.110183	0.853822	0.888443	0.0513705	1.65	6.03	3.03	3.57	3.98	0.77	1.33	2.02667	0.567694	-0.816815	0.396912	0.44322	0.353381	2.97	1.61	3.01	2.53	1.65	6.03	3.03	3.57	0.708683	-0.496787	0.490749	0.601956	0.220435
342	YgjV family protein CDS	KGB56_01740	216.96	337.44	171.24	241.88	425.11	527.14	397.32	449.857	1.85983	0.895174	0.0304322	0.0710264	1.14858	216.96	337.44	171.24	241.88	341.53	286.36	329.37	319.087	1.31919	0.399657	0.214057	0.258837	0.586974	312.7	458.01	436.49	402.4	216.96	337.44	171.24	241.88	1.66363	0.734339	0.0750887	0.149095	0.826537
343	deoD CDS	KGB56_01745	95.56	74.56	76.46	82.1933	46.25	50.6	37.47	44.7733	0.544732	-0.876382	0.00842592	0.0300796	1.52173	95.56	74.56	76.46	82.1933	38.41	41.72	43.2	41.11	0.500162	-0.999532	0.00389596	0.0114501	1.94119	44.94	48.44	55.32	49.5667	95.56	74.56	76.46	82.1933	0.60305	-0.729651	0.0114298	0.040182	1.39597
344	Crp/Fnr family transcriptional regulator CDS	KGB56_01750	98.01	135.14	97.98	110.377	76.63	54.67	76.2	69.1667	0.626642	-0.674286	0.0453672	0.0942098	1.0259	98.01	135.14	97.98	110.377	19.85	15.21	12.02	15.6933	0.14218	-2.81421	0.00167281	0.00647193	2.18897	62.66	56.32	60.1	59.6933	98.01	135.14	97.98	110.377	0.540815	-0.886794	0.01549	0.0497962	1.3028
345	class I SAM-dependent methyltransferase CDS	KGB56_01755	334.21	385.79	409.05	376.35	389.91	247.5	352.17	329.86	0.876471	-0.190221	0.387575	0.482719	0.316305	334.21	385.79	409.05	376.35	54.1	41.93	40.86	45.63	0.121244	-3.04402	0.000125062	0.00126298	2.8986	427.52	332.59	324.13	361.413	334.21	385.79	409.05	376.35	0.960312	-0.0584252	0.726778	0.802796	0.095395
346	cupin domain-containing protein CDS	KGB56_01760	272.99	225.19	219.08	239.087	29.68	28.4	23.97	27.35	0.114394	-3.12792	0.000246238	0.00331983	2.47888	272.99	225.19	219.08	239.087	10.3	10.25	9.44	9.99667	0.0418119	-4.57994	0.000177297	0.00154393	2.81137	26.47	28.41	22.21	25.6967	272.99	225.19	219.08	239.087	0.107478	-3.21788	0.000239426	0.00326932	2.48554
347	IS110 family transposase CDS	KGB56_01765	39.3	43.3	40.4	41	24.63	17.47	26.73	22.9433	0.559593	-0.837549	0.00405968	0.0183204	1.73706	39.3	43.3	40.4	41	14.63	10.52	11.14	12.0967	0.295041	-1.76101	7.86e-05	0.000994121	3.00256	23.59	17.81	27.46	22.9533	39.3	43.3	40.4	41	0.559837	-0.83692	0.00407168	0.020857	1.68075
348	cupin domain-containing protein CDS	KGB56_01770	9.87	10.75	11.78	10.8	11.02	11.56	12.4	11.66	1.07963	0.110536	0.276157	0.371473	0.430072	9.87	10.75	11.78	10.8	2.72	3.17	4.71	3.53333	0.32716	-1.61193	0.00088339	0.00429329	2.36721	6.46	7.52	7.42	7.13333	9.87	10.75	11.78	10.8	0.660494	-0.598383	0.00478512	0.0230449	1.63742
349	AraC family transcriptional regulator CDS	KGB56_01775	70.34	95.97	79.63	81.98	130.58	122.75	96.8	116.71	1.42364	0.509584	0.0517565	0.103552	0.984841	70.34	95.97	79.63	81.98	84.62	68.84	58.19	70.55	0.860576	-0.216626	0.346672	0.392397	0.406274	120.12	110.05	105.95	112.04	70.34	95.97	79.63	81.98	1.36667	0.45067	0.0249394	0.0679514	1.1678
350	VOC family protein CDS	KGB56_01780	26.13	33.55	17.78	25.82	22.9	11.28	22.04	18.74	0.725794	-0.462368	0.295829	0.391761	0.406979	26.13	33.55	17.78	25.82	11.82	7.59	10.16	9.85667	0.381745	-1.38932	0.0277016	0.048774	1.31181	13.73	25.6	16.47	18.6	26.13	33.55	17.78	25.82	0.720372	-0.473186	0.281048	0.400249	0.39767
351	hypothetical protein CDS	KGB56_01785	23.87	27.5	46.85	32.74	15.57	5.97	8.71	10.0833	0.307982	-1.69908	0.0420077	0.0892636	1.04933	23.87	27.5	46.85	32.74	11.64	15.89	8	11.8433	0.361739	-1.46698	0.0492762	0.075871	1.11992	13.94	26.66	15.8	18.8	23.87	27.5	46.85	32.74	0.574221	-0.800322	0.162804	0.264527	0.57753
352	hypothetical protein CDS	KGB56_01790	35	51.65	49.03	45.2267	21.44	13.33	19.6	18.1233	0.400722	-1.31933	0.00906077	0.0314659	1.50216	35	51.65	49.03	45.2267	19.81	16.01	14.81	16.8767	0.373157	-1.42214	0.00623145	0.0160419	1.79474	30.6	24.6	36.17	30.4567	35	51.65	49.03	45.2267	0.673423	-0.570416	0.0743691	0.148014	0.829698
353	pyridoxamine 5'-phosphate oxidase family protein CDS	KGB56_01795	142.58	92.33	102.19	112.367	139.07	128.15	132.73	133.317	1.18644	0.246643	0.252847	0.346254	0.460605	142.58	92.33	102.19	112.367	69.42	64.73	54.04	62.73	0.558262	-0.840987	0.0363584	0.0599801	1.22199	157.73	163.41	149.17	156.77	142.58	92.33	102.19	112.367	1.39516	0.480435	0.0493533	0.110292	0.957455
354	hypothetical protein CDS	KGB56_01800	6.5	6.67	2.79	5.32	5.4	10.18	3.67	6.41667	1.20614	0.270398	0.66136	0.731601	0.135726	6.5	6.67	2.79	5.32	2.93	3.42	1.79	2.71333	0.510025	-0.97136	0.126706	0.166455	0.778704	7.38	9.61	6.66	7.88333	6.5	6.67	2.79	5.32	1.48183	0.56738	0.172723	0.276524	0.558267
355	hypothetical protein CDS	KGB56_01805	24.74	38.87	28.73	30.78	2.38	4.05	2.57	3	0.0974659	-3.35896	0.00280297	0.0146405	1.83444	24.74	38.87	28.73	30.78	1.83	0.16	0.91	0.966667	0.0314057	-4.99283	0.0021431	0.00767126	2.11513	3.42	1.37	3.79	2.86	24.74	38.87	28.73	30.78	0.0929175	-3.42791	0.00283352	0.0165703	1.78067
356	psd CDS	KGB56_01810	5.96	6.29	11.81	8.02	2.64	3.4	5.28	3.77333	0.47049	-1.08776	0.107438	0.177792	0.750088	5.96	6.29	11.81	8.02	5.23	4.18	2.52	3.97667	0.495844	-1.01204	0.120487	0.159529	0.797161	3.48	2.36	2.47	2.77	5.96	6.29	11.81	8.02	0.345387	-1.53372	0.0530201	0.116141	0.935013
357	phytanoyl-CoA dioxygenase family protein CDS	KGB56_01815	7.27	7.27	10.21	8.25	12.73	11.23	19.16	14.3733	1.74222	0.800929	0.0797975	0.142291	0.846823	7.27	7.27	10.21	8.25	12.48	8.3	6.32	9.03333	1.09495	0.130864	0.723494	0.754308	0.122451	7.81	7.93	7.53	7.75667	7.27	7.27	10.21	8.25	0.940202	-0.0889573	0.643484	0.733806	0.134419
358	hypothetical protein CDS	KGB56_01820	4.76	5.94	5.94	5.54667	14.13	17.6	18.61	16.78	3.02524	1.59705	0.00135426	0.00921107	2.03569	4.76	5.94	5.94	5.54667	6.01	3.57	2.24	3.94	0.710337	-0.493425	0.242266	0.287734	0.541009	13.42	8.44	8.98	10.28	4.76	5.94	5.94	5.54667	1.85337	0.890147	0.043634	0.101482	0.993613
359	hypothetical protein CDS	KGB56_01825	5.64	3.99	6.06	5.23	9.11	9.01	7.9	8.67333	1.65838	0.729776	0.00969521	0.0327145	1.48526	5.64	3.99	6.06	5.23	3.47	2.7	3.33	3.16667	0.605481	-0.723846	0.0377214	0.0617301	1.2095	7.01	8.43	8.67	8.03667	5.64	3.99	6.06	5.23	1.53665	0.619786	0.0264015	0.0707949	1.15
360	multidrug transporter MATE CDS	KGB56_01830	33.57	25.55	29.11	29.41	39.5	40.49	38.39	39.46	1.34172	0.424084	0.0137956	0.0411698	1.38542	33.57	25.55	29.11	29.41	10.68	8.61	7.13	8.80667	0.299445	-1.73964	0.00125253	0.00534841	2.27178	34.54	37.39	39.34	37.09	33.57	25.55	29.11	29.41	1.26114	0.334723	0.0469801	0.106802	0.971421
361	hypothetical protein CDS	KGB56_01835	9.63	13.23	6.21	9.69	19.47	9.11	17.73	15.4367	1.59305	0.671793	0.204072	0.292191	0.534333	9.63	13.23	6.21	9.69	8.69	8.65	5.33	7.55667	0.779842	-0.358747	0.408448	0.453718	0.343214	13.84	19.8	13.47	15.7033	9.63	13.23	6.21	9.69	1.62057	0.696502	0.105375	0.192422	0.715746
362	AraC family transcriptional regulator CDS	KGB56_01840	61.26	63.19	58.73	61.06	42.33	24.79	41.46	36.1933	0.59275	-0.754504	0.0131618	0.0397473	1.40069	61.26	63.19	58.73	61.06	22.49	14.98	17.59	18.3533	0.300579	-1.73419	7.47e-05	0.000970594	3.01296	35.27	31.57	31.13	32.6567	61.26	63.19	58.73	61.06	0.534829	-0.90285	0.000103108	0.00209851	2.67809
363	glycerate kinase CDS	KGB56_01845	11.11	15.03	13.74	13.2933	20.87	10.72	13.07	14.8867	1.11986	0.163318	0.652278	0.724875	0.139737	11.11	15.03	13.74	13.2933	8.53	7.36	6.36	7.41667	0.557924	-0.84186	0.0110219	0.0243373	1.61373	11.58	14.71	10.99	12.4267	11.11	15.03	13.74	13.2933	0.934804	-0.0972635	0.623467	0.716232	0.144946
364	proline racemase family protein CDS	KGB56_01850	11.13	16.04	11.08	12.75	5.28	6.01	9.18	6.82333	0.535163	-0.901949	0.0435424	0.0917118	1.03757	11.13	16.04	11.08	12.75	10.77	6.78	7.98	8.51	0.667451	-0.583266	0.104454	0.141329	0.849768	7.27	5.62	10.11	7.66667	11.13	16.04	11.08	12.75	0.601307	-0.733826	0.0730493	0.146209	0.835027
365	DedA family protein CDS	KGB56_01855	3.47	2.91	6.59	4.32333	2.77	2.52	3.43	2.90667	0.672321	-0.572778	0.294932	0.390796	0.40805	3.47	2.91	6.59	4.32333	3.16	2.1	0.11	1.79	0.414032	-1.27218	0.156089	0.197415	0.704619	2.81	6.95	4.98	4.91333	3.47	2.91	6.59	4.32333	1.13647	0.184558	0.739523	0.812649	0.0900971
366	GntR family transcriptional regulator CDS	KGB56_01860	18.51	24.82	24.24	22.5233	13.29	11.43	14.27	12.9967	0.577031	-0.793279	0.0119505	0.0374521	1.42652	18.51	24.82	24.24	22.5233	21.18	15.07	12.5	16.25	0.721474	-0.470981	0.127347	0.16707	0.777101	21.5	11.84	20.35	17.8967	18.51	24.82	24.24	22.5233	0.794583	-0.331729	0.273918	0.392668	0.405975
367	U32 family peptidase CDS	KGB56_01865	7.66	4.62	4.89	5.72333	6.24	9.1	6.19	7.17667	1.25393	0.326458	0.347643	0.443175	0.353425	7.66	4.62	4.89	5.72333	4.4	3.39	2.57	3.45333	0.603378	-0.728866	0.109448	0.146926	0.832901	3.89	4.98	4.93	4.6	7.66	4.62	4.89	5.72333	0.803727	-0.315222	0.338555	0.459128	0.338066
368	U32 family peptidase CDS	KGB56_01870	7.2	8.94	6.92	7.68667	19.37	16.32	15.14	16.9433	2.20425	1.14029	0.00278348	0.0146222	1.83499	7.2	8.94	6.92	7.68667	6.88	3.74	5.65	5.42333	0.705551	-0.503178	0.111234	0.148948	0.826965	14.41	5.17	9.07	9.55	7.2	8.94	6.92	7.68667	1.24241	0.313143	0.535442	0.641203	0.193004
369	SCP2 sterol-binding domain-containing protein CDS	KGB56_01875	8.6	5.32	6.64	6.85333	5.16	5.96	10.77	7.29667	1.06469	0.0904317	0.83497	0.872818	0.0590761	8.6	5.32	6.64	6.85333	3.24	3.34	2.77	3.11667	0.454767	-1.1368	0.0182005	0.0355314	1.44939	3.94	4.84	3.6	4.12667	8.6	5.32	6.64	6.85333	0.60214	-0.731829	0.0559442	0.120265	0.91986
370	UbiD family decarboxylase CDS	KGB56_01880	19.44	15.38	18.13	17.65	10.14	10.96	11.4	10.8333	0.613787	-0.704191	0.00552636	0.0225135	1.64756	19.44	15.38	18.13	17.65	7.28	5.56	5.11	5.98333	0.338999	-1.56065	0.00103416	0.00474124	2.32411	9.41	8.95	10.25	9.53667	19.44	15.38	18.13	17.65	0.540321	-0.888111	0.00295245	0.0171216	1.76646
371	UbiX family flavin prenyltransferase CDS	KGB56_01885	23.84	35.45	31.7	30.33	20.02	18.87	22.8	20.5633	0.677987	-0.560671	0.0539673	0.106608	0.97221	23.84	35.45	31.7	30.33	16.11	11.05	9.19	12.1167	0.399494	-1.32375	0.0103653	0.0232619	1.63336	24.41	18.57	31.96	24.98	23.84	35.45	31.7	30.33	0.823607	-0.279972	0.359174	0.478299	0.320301
372	hypothetical protein CDS	KGB56_01890	2614.6	2516.93	2447.29	2526.27	7.07	0.58	8.27	5.30667	0.00210059	-8.89499	8.26e-07	0.000207849	3.68225	2614.6	2516.93	2447.29	2526.27	3.15	2.26	3.48	2.96333	0.00117301	-9.73557	8.19e-07	0.000137369	3.86211	6.32	12.94	13.51	10.9233	2614.6	2516.93	2447.29	2526.27	0.00432389	-7.85345	8.33e-07	0.000210617	3.67651
373	aspartate/glutamate racemase family protein CDS	KGB56_01895	152.45	184.71	171.7	169.62	71.27	58.01	66.57	65.2833	0.38488	-1.37752	0.000503655	0.00514668	2.28847	152.45	184.71	171.7	169.62	63.43	47.59	38.61	49.8767	0.294049	-1.76587	0.000539947	0.00305778	2.51459	82.35	86.03	87.47	85.2833	152.45	184.71	171.7	169.62	0.502791	-0.991971	0.000887174	0.00766288	2.11561
374	ggt CDS	KGB56_01900	491.88	373.19	429.66	431.577	667.39	804.21	653.99	708.53	1.64172	0.715212	0.00933733	0.0320939	1.49358	491.88	373.19	429.66	431.577	312.73	249.22	313.82	291.923	0.676411	-0.564027	0.0258614	0.0464735	1.33279	761.51	766.36	822.02	783.297	491.88	373.19	429.66	431.577	1.81497	0.859942	0.000869971	0.00758832	2.11985
375	MFS transporter CDS	KGB56_01905	9.1	9.54	6.9	8.51333	5.07	5.29	3.67	4.67667	0.549334	-0.864244	0.0162534	0.0461947	1.33541	9.1	9.54	6.9	8.51333	1.19	1.13	1.02	1.11333	0.130775	-2.93484	0.00082777	0.00412487	2.38459	2.03	1.08	3.13	2.08	9.1	9.54	6.9	8.51333	0.244323	-2.03314	0.00310163	0.0176706	1.75275
376	guaD CDS	KGB56_01910	19.43	18.73	20.34	19.5	18.62	17.56	14.29	16.8233	0.862735	-0.213011	0.125226	0.200907	0.697005	19.43	18.73	20.34	19.5	12.65	13.13	12.08	12.62	0.647179	-0.627762	0.00024545	0.00187647	2.72666	16.63	27.06	22.97	22.22	19.43	18.73	20.34	19.5	1.13949	0.188385	0.425637	0.545264	0.263393
377	ACT domain-containing protein CDS	KGB56_01915	318.37	249.48	242.83	270.227	283.49	290.67	221.41	265.19	0.981361	-0.0271437	0.884904	0.912208	0.0399059	318.37	249.48	242.83	270.227	206.97	164.8	169.66	180.477	0.667871	-0.582358	0.0312471	0.0534509	1.27204	312.82	318.03	330.79	320.547	318.37	249.48	242.83	270.227	1.18621	0.246364	0.111615	0.200304	0.698309
378	hypothetical protein CDS	KGB56_01920	27.15	38.21	32.29	32.55	22.94	18.18	11.53	17.55	0.539171	-0.891187	0.0310525	0.072031	1.14248	27.15	38.21	32.29	32.55	11.39	9.44	8.55	9.79333	0.30087	-1.73279	0.00232806	0.00805315	2.09403	19.35	18.14	20.93	19.4733	27.15	38.21	32.29	32.55	0.598259	-0.741158	0.0165727	0.0522457	1.28195
379	sirohydrochlorin chelatase CDS	KGB56_01925	8.97	18.7	16.31	14.66	11.27	10.25	8.18	9.9	0.675307	-0.566385	0.195418	0.282388	0.549154	8.97	18.7	16.31	14.66	5.45	6.94	5.4	5.93	0.404502	-1.30578	0.0424455	0.0675668	1.17027	13.95	9.46	11.51	11.64	8.97	18.7	16.31	14.66	0.793997	-0.332794	0.399033	0.517875	0.285775
380	precorrin-8X methylmutase CDS	KGB56_01930	3.28	5.7	4.17	4.38333	2.39	3.61	3.21	3.07	0.70038	-0.51379	0.172896	0.256902	0.590233	3.28	5.7	4.17	4.38333	2.14	1.81	3.04	2.33	0.531559	-0.911698	0.0614737	0.0909605	1.04115	3.08	1.06	3.12	2.42	3.28	5.7	4.17	4.38333	0.552091	-0.857021	0.115879	0.205391	0.687418
381	cbiE CDS	KGB56_01935	8.93	19.26	7.83	12.0067	26.39	33.52	15.87	25.26	2.10383	1.07302	0.102736	0.172265	0.763804	8.93	19.26	7.83	12.0067	33.33	13.61	13.09	20.01	1.66657	0.736885	0.35124	0.397145	0.401051	16.45	11.58	17.56	15.1967	8.93	19.26	7.83	12.0067	1.26569	0.339919	0.477738	0.591411	0.22811
382	cobI CDS	KGB56_01940	25.1	26.36	22.41	24.6233	42.8	38.11	28.34	36.4167	1.47895	0.564573	0.0557601	0.108816	0.963307	25.1	26.36	22.41	24.6233	37.24	26.8	20.93	28.3233	1.15026	0.201965	0.493014	0.537098	0.269947	35.47	32.65	39.79	35.97	25.1	26.36	22.41	24.6233	1.46081	0.546768	0.00886559	0.0340767	1.46754
383	cobJ CDS	KGB56_01945	56.04	43.8	42.28	47.3733	59.26	55.89	52.08	55.7433	1.17668	0.234724	0.157749	0.239418	0.620844	56.04	43.8	42.28	47.3733	45.54	33	32.94	37.16	0.784408	-0.350325	0.166311	0.208213	0.681493	59.16	58.98	53.04	57.06	56.04	43.8	42.28	47.3733	1.20448	0.268405	0.113597	0.202901	0.692717
384	cobM CDS	KGB56_01950	51.64	37.62	42.74	44	42.44	30.98	39.7	37.7067	0.85697	-0.222684	0.305366	0.401015	0.39684	51.64	37.62	42.74	44	31.53	24.86	21.82	26.07	0.5925	-0.755113	0.0230439	0.0423414	1.37323	35.29	35.49	47.54	39.44	51.64	37.62	42.74	44	0.896364	-0.157844	0.472887	0.587322	0.231124
385	cobyrinate a,c-diamide synthase CDS	KGB56_01955	74.41	90.47	79.73	81.5367	34.93	32.38	31.18	32.83	0.402641	-1.31243	0.000553265	0.00541242	2.26661	74.41	90.47	79.73	81.5367	20.77	14.41	12.52	15.9	0.195004	-2.35842	0.000252017	0.00190477	2.72016	36.39	36.14	36.59	36.3733	74.41	90.47	79.73	81.5367	0.446098	-1.16457	0.000669279	0.00655202	2.18363
386	cobA CDS	KGB56_01960	28.37	42.85	36.75	35.99	26.74	15.98	19.78	20.8333	0.578864	-0.788702	0.044651	0.0931793	1.03068	28.37	42.85	36.75	35.99	13.27	7.22	8.52	9.67	0.268686	-1.89601	0.00455325	0.0127568	1.89426	19.86	24.03	26.67	23.52	28.37	42.85	36.75	35.99	0.653515	-0.613708	0.0548605	0.118801	0.92518
387	cobalt-precorrin-5B (C(1))-methyltransferase CDS	KGB56_01965	6.72	9.96	8.42	8.36667	7.29	5.15	4.69	5.71	0.68247	-0.551162	0.0972375	0.165553	0.781063	6.72	9.96	8.42	8.36667	6.75	4.77	3.84	5.12	0.611952	-0.708509	0.0628179	0.0925593	1.03358	4.34	5.01	8.21	5.85333	6.72	9.96	8.42	8.36667	0.699602	-0.515395	0.172912	0.276743	0.557923
388	precorrin-6A/cobalt-precorrin-6A reductase CDS	KGB56_01970	95.76	90.41	80.74	88.97	28.53	23.58	30.16	27.4233	0.308231	-1.69792	0.00021676	0.00308668	2.51051	95.76	90.41	80.74	88.97	4.3	4.01	2.66	3.65667	0.0411	-4.60472	4.26e-05	0.000723436	3.1406	25.41	33.85	38.93	32.73	95.76	90.41	80.74	88.97	0.367877	-1.44271	0.00067839	0.00655202	2.18363
389	cytochrome b/b6 domain-containing protein CDS	KGB56_01975	1137.93	1142.98	1126.56	1135.82	370.16	298.96	357.64	342.253	0.301326	-1.7306	3.84e-06	0.000402806	3.3949	1137.93	1142.98	1126.56	1135.82	32.33	23.66	13.29	23.0933	0.0203318	-5.62012	1.14e-08	1.3e-05	4.88456	395.47	518.07	509.99	474.51	1137.93	1142.98	1126.56	1135.82	0.417767	-1.25923	7.75e-05	0.00181365	2.74145
390	RibD family protein CDS	KGB56_01980	267.57	397.01	431.09	365.223	265.63	245.25	240.74	250.54	0.685991	-0.543738	0.0851823	0.149385	0.825692	267.57	397.01	431.09	365.223	24.13	11.57	10.61	15.4367	0.0422664	-4.56435	0.00219682	0.00778126	2.10895	374.01	503.55	501.9	459.82	267.57	397.01	431.09	365.223	1.25901	0.33229	0.223571	0.336719	0.472732
391	NUDIX hydrolase CDS	KGB56_01985	41.05	41.94	49.23	44.0733	35.47	24.42	29.23	29.7067	0.674028	-0.569119	0.025123	0.0621002	1.20691	41.05	41.94	49.23	44.0733	7.91	3.42	4.38	5.23667	0.118817	-3.07319	0.000186894	0.00158845	2.79903	35.73	56.97	59	50.5667	41.05	41.94	49.23	44.0733	1.14733	0.198281	0.456203	0.57249	0.242232
392	glycosyl transferase family 1 CDS	KGB56_01990	84.32	113.04	111.23	102.863	89.27	127.7	82.93	99.9667	0.97184	-0.0412098	0.871396	0.903015	0.0443049	84.32	113.04	111.23	102.863	12.11	5.92	4.26	7.43	0.0722318	-3.79122	0.000572403	0.00318388	2.49704	94.71	113.77	130.38	112.953	84.32	113.04	111.23	102.863	1.09809	0.134998	0.507291	0.617349	0.209469
393	glycosyltransferase family 4 protein CDS	KGB56_01995	198.21	262.21	267.74	242.72	264	224.19	172.76	220.317	0.907699	-0.139714	0.552306	0.635032	0.197204	198.21	262.21	267.74	242.72	22.64	11.6	13.43	15.89	0.0654664	-3.9331	0.000551446	0.0030979	2.50893	293.6	308.57	379.83	327.333	198.21	262.21	267.74	242.72	1.3486	0.431468	0.0714381	0.144105	0.841322
394	6-carboxytetrahydropterin synthase CDS	KGB56_02000	274.61	341.66	400.54	338.937	218.59	191.83	210.13	206.85	0.610291	-0.712431	0.0238356	0.0600069	1.2218	274.61	341.66	400.54	338.937	22.67	12.79	11.09	15.5167	0.0457804	-4.44913	0.000901267	0.00435063	2.36145	329.51	432.96	508.87	423.78	274.61	341.66	400.54	338.937	1.25032	0.3223	0.252113	0.369034	0.432933
395	zinc-binding alcohol dehydrogenase CDS	KGB56_02005	236.83	279.03	319.76	278.54	282.77	221.05	273.76	259.193	0.930543	-0.103856	0.563014	0.645111	0.190366	236.83	279.03	319.76	278.54	25.07	11.83	11	15.9667	0.0573227	-4.12475	0.000420833	0.00260847	2.58361	357.34	393.03	384.67	378.347	236.83	279.03	319.76	278.54	1.35832	0.441824	0.0190799	0.0573583	1.2414
396	mdoH CDS	KGB56_02010	174.52	158.96	162.47	165.317	5.42	4.44	6.41	5.42333	0.0328057	-4.92991	4.63e-06	0.000431531	3.36499	174.52	158.96	162.47	165.317	2.42	1.7	1.02	1.71333	0.0103639	-6.59228	4.17e-06	0.00026345	3.5793	5.38	5.63	4.2	5.07	174.52	158.96	162.47	165.317	0.0306684	-5.0271	4.54e-06	0.000454794	3.34219
397	OpgC domain-containing protein CDS	KGB56_02015	114.46	110.13	112.78	112.457	33.14	32.5	32.1	32.58	0.289712	-1.78731	4.15e-07	0.000152608	3.81642	114.46	110.13	112.78	112.457	29.12	28.19	20.92	26.0767	0.231882	-2.10854	7.38e-06	0.000321737	3.4925	46.93	48.34	49.27	48.18	114.46	110.13	112.78	112.457	0.428432	-1.22286	1.47e-06	0.000266218	3.57476
398	tetratricopeptide repeat protein CDS	KGB56_02020	922.67	786.44	735.78	814.963	121.15	93.63	121.2	111.993	0.137421	-2.86332	0.00024085	0.00328894	2.48294	922.67	786.44	735.78	814.963	108.47	83.95	62.67	85.03	0.104336	-3.26069	0.000219543	0.00174322	2.75865	181.28	188.36	185.14	184.927	922.67	786.44	735.78	814.963	0.226914	-2.13978	0.00035164	0.0042165	2.37505
399	YeeE/YedE family protein CDS	KGB56_02025	66.63	79.57	79.73	75.31	151.3	100.97	105.78	119.35	1.58478	0.664285	0.0569189	0.110469	0.95676	66.63	79.57	79.73	75.31	104.88	64.28	65.64	78.2667	1.03926	0.0555566	0.843085	0.862571	0.0642052	140.33	128.21	143.03	137.19	66.63	79.57	79.73	75.31	1.82167	0.865262	0.000599914	0.00616391	2.21014
400	DUF302 domain-containing protein CDS	KGB56_02030	586.51	638.08	534.7	586.43	166.07	148.59	152.45	155.703	0.265511	-1.91316	0.000142402	0.00240873	2.61821	586.51	638.08	534.7	586.43	120.28	96.2	103.71	106.73	0.182	-2.45799	9.77e-05	0.00111871	2.95128	186.5	208.28	217.03	203.937	586.51	638.08	534.7	586.43	0.34776	-1.52384	0.000254025	0.0033904	2.46975
401	thiamine pyrophosphate-binding protein CDS	KGB56_02035	46.83	71.4	49.37	55.8667	67.29	58.66	48.31	58.0867	1.03974	0.0562193	0.827366	0.866687	0.0621378	46.83	71.4	49.37	55.8667	10.16	5.63	5.98	7.25667	0.129893	-2.94461	0.00359853	0.010861	1.96413	52.7	53.87	62.69	56.42	46.83	71.4	49.37	55.8667	1.0099	0.0142189	0.950724	0.966457	0.0148176
402	CoA transferase CDS	KGB56_02040	41.1	70.62	54.33	55.35	60.01	55.58	47.65	54.4133	0.983077	-0.0246231	0.924386	0.941761	0.0260595	41.1	70.62	54.33	55.35	6.13	3.21	3.92	4.42	0.0798555	-3.64647	0.0040419	0.0117454	1.93013	73.27	61.06	77.21	70.5133	41.1	70.62	54.33	55.35	1.27395	0.349313	0.197591	0.305681	0.514731
403	polyhydroxybutyrate depolymerase CDS	KGB56_02045	121.02	145.41	146.86	137.763	99.81	108.21	92.35	100.123	0.726778	-0.460414	0.0169538	0.0472736	1.32538	121.02	145.41	146.86	137.763	33.45	19.17	17.55	23.39	0.169784	-2.55823	0.000306543	0.00212579	2.67248	135.13	156.54	176.06	155.91	121.02	145.41	146.86	137.763	1.13172	0.178522	0.27867	0.398035	0.400078
404	ion transporter CDS	KGB56_02050	16.13	17.58	18.78	17.4967	16.98	11.4	16.65	15.01	0.857878	-0.221156	0.274012	0.36943	0.432468	16.13	17.58	18.78	17.4967	13.26	10.8	6.11	10.0567	0.574776	-0.798928	0.0290467	0.0506055	1.2958	22.19	19	21.09	20.76	16.13	17.58	18.78	17.4967	1.18651	0.246726	0.0541649	0.117678	0.929303
405	SDR family NAD(P)-dependent oxidoreductase CDS	KGB56_02055	95.29	133.64	99.06	109.33	6.18	5.33	5.4	5.63667	0.0515564	-4.2777	0.00105303	0.00797299	2.09838	95.29	133.64	99.06	109.33	3.52	3.68	1.86	3.02	0.0276228	-5.178	0.000960459	0.00450305	2.34649	6.56	3.49	7.28	5.77667	95.29	133.64	99.06	109.33	0.052837	-4.24231	0.00107589	0.00876551	2.05722
406	efflux RND transporter periplasmic adaptor subunit CDS	KGB56_02060	245.6	234.54	211.97	230.703	9.38	6.6	10.57	8.85	0.038361	-4.70422	2.41e-05	0.000849925	3.07062	245.6	234.54	211.97	230.703	6.17	4.54	4.47	5.06	0.0219329	-5.51076	2.21e-05	0.000509298	3.29303	9.49	8.44	8.04	8.65667	245.6	234.54	211.97	230.703	0.0375229	-4.73608	2.34e-05	0.000911745	3.04013
407	efflux RND transporter permease subunit CDS	KGB56_02065	139.26	138.67	120.55	132.827	46.63	41.75	47.31	45.23	0.340519	-1.55419	0.000163585	0.00259392	2.58604	139.26	138.67	120.55	132.827	20.95	16.68	16.98	18.2033	0.137046	-2.86727	5.34e-05	0.000808701	3.09221	35.16	34.42	31.01	33.53	139.26	138.67	120.55	132.827	0.252434	-1.98602	9.3e-05	0.0019801	2.70331
408	cyclic nucleotide-binding domain-containing protein CDS	KGB56_02070	112.22	111.21	94.6	106.01	1.72	1.28	3.16	2.05333	0.0193692	-5.69009	5.47e-05	0.00130826	2.88331	112.22	111.21	94.6	106.01	1.87	0.68	0.81	1.12	0.010565	-6.56456	5.22e-05	0.000801756	3.09596	1.89	2.73	0.77	1.79667	112.22	111.21	94.6	106.01	0.0169481	-5.88273	5.41e-05	0.00141681	2.84869
409	hypothetical protein CDS	KGB56_02075	257.13	290.35	361.28	302.92	446.36	324.72	463.33	411.47	1.35835	0.44185	0.111735	0.183474	0.736426	257.13	290.35	361.28	302.92	7.4	4.15	3.06	4.87	0.0160769	-5.95887	0.000633563	0.00342021	2.46595	533.42	651.98	609.73	598.377	257.13	290.35	361.28	302.92	1.97536	0.982117	0.00310312	0.0176706	1.75275
410	ABC transporter ATP-binding protein CDS	KGB56_02080	170.5	172.81	146.91	163.407	633.24	706.44	674.21	671.297	4.10814	2.03848	2.38e-05	0.000849925	3.07062	170.5	172.81	146.91	163.407	630.17	572.37	626.56	609.7	3.73118	1.89963	2.61e-05	0.000558045	3.25333	574.61	455.54	442.21	490.787	170.5	172.81	146.91	163.407	3.00347	1.58663	0.00158264	0.0112694	1.9481
411	ABC transporter ATP-binding protein CDS	KGB56_02085	108.92	112.79	113.03	111.58	365.26	462.38	369.24	398.96	3.57555	1.83817	0.000826458	0.00671969	2.17265	108.92	112.79	113.03	111.58	550.43	474.08	535.85	520.12	4.66141	2.22077	6.36e-05	0.000895054	3.04815	365.38	289.93	304.17	319.827	108.92	112.79	113.03	111.58	2.86634	1.51921	0.000850073	0.00751334	2.12417
412	branched-chain amino acid ABC transporter permease CDS	KGB56_02090	93.65	72.27	88.75	84.89	196.2	291.29	191.42	226.303	2.66584	1.41459	0.0130052	0.0394572	1.40387	93.65	72.27	88.75	84.89	423.02	368.23	442.92	411.39	4.84615	2.27684	0.000149174	0.00139755	2.85463	225.95	184.57	207.94	206.153	93.65	72.27	88.75	84.89	2.42848	1.28005	0.000877777	0.00762244	2.11791
413	branched-chain amino acid ABC transporter permease CDS	KGB56_02095	90.09	74.54	80.2	81.61	250.95	332.71	242	275.22	3.37238	1.75377	0.00268988	0.0144221	1.84097	90.09	74.54	80.2	81.61	606.16	554.73	652.22	604.37	7.40559	2.88861	5.21e-05	0.000801756	3.09596	293.26	190.68	203.27	229.07	90.09	74.54	80.2	81.61	2.80689	1.48897	0.0106519	0.0383304	1.41646
414	substrate-binding protein CDS	KGB56_02100	971.46	1042.24	887.55	967.083	2551.99	3246.45	2433.84	2744.09	2.83749	1.50462	0.00230871	0.0130394	1.88474	971.46	1042.24	887.55	967.083	3610.73	3847.8	4111.29	3856.61	3.98787	1.99562	4.43e-05	0.00073794	3.13198	2436.06	1646.74	1744.46	1942.42	971.46	1042.24	887.55	967.083	2.00853	1.00614	0.0180859	0.055469	1.25595
415	globin-coupled sensor protein CDS	KGB56_02105	8.7	11.46	15.63	11.93	8.69	9.23	9.57	9.16333	0.768092	-0.38065	0.244695	0.337528	0.47169	8.7	11.46	15.63	11.93	6.96	4.78	3.45	5.06333	0.42442	-1.23643	0.0384246	0.062515	1.20402	12.5	15.08	11.9	13.16	8.7	11.46	15.63	11.93	1.1031	0.141565	0.611847	0.706623	0.150812
416	Rrf2 family transcriptional regulator CDS	KGB56_02110	541.3	448.99	427.85	472.713	545.1	408.22	479.83	477.717	1.01058	0.0151897	0.928909	0.944918	0.0246058	541.3	448.99	427.85	472.713	176.55	145.72	155.56	159.277	0.336941	-1.56943	0.000958208	0.00450044	2.34674	587.41	578	622.1	595.837	541.3	448.99	427.85	472.713	1.26046	0.333951	0.0299684	0.0773903	1.11131
417	EAL domain-containing protein CDS	KGB56_02115	52.15	56.86	50.24	53.0833	7.95	8.39	8.84	8.39333	0.158116	-2.66094	2.3e-05	0.000849925	3.07062	52.15	56.86	50.24	53.0833	3.04	3.4	3.52	3.32	0.0625432	-3.999	1.47e-05	0.000421755	3.37494	7.89	8.87	7.4	8.05333	52.15	56.86	50.24	53.0833	0.151711	-2.7206	2.37e-05	0.000911745	3.04013
418	2Fe-2S iron-sulfur cluster binding domain-containing protein CDS	KGB56_02120	65.7	111.6	76.31	84.5367	72.79	68.79	55.22	65.6	0.775995	-0.365881	0.271486	0.366675	0.435719	65.7	111.6	76.31	84.5367	48.5	37.73	25.58	37.27	0.440874	-1.18156	0.0371214	0.0610208	1.21452	81.23	79.16	77.09	79.16	65.7	111.6	76.31	84.5367	0.936398	-0.0948056	0.719075	0.796441	0.0988466
419	methyltransferase CDS	KGB56_02125	14.03	15.52	23.46	17.67	11.65	8.99	8.17	9.60333	0.543482	-0.879695	0.0604184	0.115174	0.938645	14.03	15.52	23.46	17.67	9.06	7.8	4.22	7.02667	0.397661	-1.33039	0.0311193	0.0533245	1.27307	9.43	10.51	8.94	9.62667	14.03	15.52	23.46	17.67	0.544803	-0.876194	0.0532986	0.116381	0.934117
420	gltS CDS	KGB56_02130	209.62	267.81	258.26	245.23	68.68	72.26	56.34	65.76	0.268156	-1.89885	0.000652196	0.00583354	2.23407	209.62	267.81	258.26	245.23	5.38	4.16	4.1	4.54667	0.0185404	-5.75318	0.000181768	0.00156491	2.80551	40.4	39.39	55.5	45.0967	209.62	267.81	258.26	245.23	0.183895	-2.44304	0.000436877	0.0048754	2.31199
421	hypothetical protein CDS	KGB56_02135	202.18	264.13	207.82	224.71	145.02	146.26	115.16	135.48	0.60291	-0.729984	0.0159613	0.045535	1.34165	202.18	264.13	207.82	224.71	2.52	2.94	3.42	2.96	0.0131725	-6.24632	0.000360421	0.0023695	2.62534	81.74	109.77	126.96	106.157	202.18	264.13	207.82	224.71	0.472416	-1.08187	0.00755197	0.0308348	1.51096
422	DJ-1/PfpI family protein CDS	KGB56_02140	136.3	164.26	134.65	145.07	214.22	175.61	184.16	191.33	1.31888	0.399314	0.0378623	0.0830063	1.08089	136.3	164.26	134.65	145.07	37.92	25.56	27.66	30.38	0.209416	-2.25556	0.000375497	0.00242631	2.61505	233.59	252.28	250.72	245.53	136.3	164.26	134.65	145.07	1.69249	0.75915	0.000890466	0.00767883	2.11471
423	M10 family metallopeptidase C-terminal domain-containing protein CDS	KGB56_02145	757.23	808.7	816.85	794.26	906.49	1161.24	890.03	985.92	1.24131	0.311859	0.0995935	0.168431	0.773579	757.23	808.7	816.85	794.26	114.53	107.96	162.07	128.187	0.161391	-2.63137	1.23e-05	0.000404196	3.39341	1324.07	1776.51	1561.6	1554.06	757.23	808.7	816.85	794.26	1.95661	0.968359	0.00451667	0.0221743	1.65415
424	hypothetical protein CDS	KGB56_02150	554.62	819.9	730.41	701.643	994.01	1084.37	989.63	1022.67	1.45754	0.543531	0.0186139	0.0504733	1.29694	554.62	819.9	730.41	701.643	138.17	88.86	120.21	115.747	0.164965	-2.59977	0.00178424	0.00673145	2.17189	1190.7	1769.9	1711.69	1557.43	554.62	819.9	730.41	701.643	2.21969	1.15036	0.0128457	0.0434625	1.36188
425	hypothetical protein CDS	KGB56_02155	478.23	389.77	426.79	431.597	4.22	4.57	5.56	4.78333	0.0110829	-6.49552	7.64e-05	0.00165057	2.78237	478.23	389.77	426.79	431.597	2.44	1.07	1.97	1.82667	0.00423235	-7.88433	7.44e-05	0.000968407	3.01394	6.26	4.08	5.99	5.44333	478.23	389.77	426.79	431.597	0.0126121	-6.30905	7.7e-05	0.00181193	2.74186
426	hypothetical protein CDS	KGB56_02160	1018.05	836.27	872	908.773	2.63	3.85	3.41	3.29667	0.0036276	-8.10677	8.32e-05	0.00169118	2.77181	1018.05	836.27	872	908.773	1.71	0.5	0.46	0.89	0.000979342	-9.9959	8.24e-05	0.00101503	2.99352	2.4	4.68	3.54	3.54	1018.05	836.27	872	908.773	0.00389536	-8.00403	8.33e-05	0.00186766	2.7287
427	hypothetical protein CDS	KGB56_02165	224.55	247.39	242.1	238.013	11.37	7.88	12.95	10.7333	0.0450955	-4.47087	5.56e-06	0.000489789	3.30999	224.55	247.39	242.1	238.013	4.25	3.27	3.59	3.70333	0.0155594	-6.00607	4.51e-06	0.000270815	3.56733	14.44	14.99	12.32	13.9167	224.55	247.39	242.1	238.013	0.0584701	-4.09616	5.52e-06	0.00050528	3.29647
428	RidA family protein CDS	KGB56_02170	310.2	334.4	302.81	315.803	51.85	54.16	38.35	48.12	0.152373	-2.71432	1.54e-05	0.000729663	3.13688	310.2	334.4	302.81	315.803	23.3	16.43	15.95	18.56	0.0587708	-4.08876	7.13e-06	0.000321737	3.4925	40.5	34.91	40.07	38.4933	310.2	334.4	302.81	315.803	0.12189	-3.03635	8.94e-06	0.000630385	3.20039
429	helix-turn-helix domain-containing protein CDS	KGB56_02175	35.85	47.78	41.97	41.8667	28.16	23.61	19.84	23.87	0.570143	-0.810603	0.0128081	0.0390566	1.40831	35.85	47.78	41.97	41.8667	11.81	6.78	6.84	8.47667	0.202468	-2.30423	0.000950035	0.00446996	2.3497	22.33	14.47	20.58	19.1267	35.85	47.78	41.97	41.8667	0.456847	-1.13022	0.00558066	0.0255776	1.59214
430	MBL fold metallo-hydrolase CDS	KGB56_02180	5.9	6.53	8.45	6.96	8.36	9.65	5.97	7.99333	1.14847	0.19971	0.478402	0.569463	0.244535	5.9	6.53	8.45	6.96	6.25	5.4	4.56	5.40333	0.776341	-0.365238	0.161932	0.203931	0.690517	5.07	7.59	9.17	7.27667	5.9	6.53	8.45	6.96	1.0455	0.0641904	0.834339	0.883751	0.0536701
431	insulinase family protein CDS	KGB56_02185	13.55	23.77	19.61	18.9767	17.71	16.96	17.51	17.3933	0.916564	-0.125692	0.622842	0.699166	0.15542	13.55	23.77	19.61	18.9767	27.49	20.31	16.09	21.2967	1.12226	0.166401	0.630286	0.66748	0.175562	21.28	18.46	19.84	19.86	13.55	23.77	19.61	18.9767	1.04655	0.065639	0.788302	0.848008	0.0716001
432	orotate phosphoribosyltransferase CDS	KGB56_02190	69.96	76.91	49.73	65.5333	26.54	29.89	17.71	24.7133	0.377111	-1.40694	0.010233	0.0337832	1.4713	69.96	76.91	49.73	65.5333	22.18	21.37	22.01	21.8533	0.333469	-1.58438	0.00586403	0.0153459	1.81401	27.74	42.22	41.87	37.2767	69.96	76.91	49.73	65.5333	0.56882	-0.813956	0.0402707	0.095816	1.01856
433	pyrC CDS	KGB56_02195	17.89	36.14	29.12	27.7167	17.74	22.19	20.38	20.1033	0.725316	-0.463319	0.236345	0.328141	0.48394	17.89	36.14	29.12	27.7167	20.37	16.79	10.4	15.8533	0.571978	-0.805968	0.121983	0.16122	0.79258	15.26	18.81	19.28	17.7833	17.89	36.14	29.12	27.7167	0.641612	-0.640228	0.143229	0.240769	0.618399
434	nucleotidyltransferase family protein CDS	KGB56_02200	56.79	118.22	73.39	82.8	81.74	56.64	94.71	77.6967	0.938366	-0.0917781	0.823891	0.86424	0.0633659	56.79	118.22	73.39	82.8	49.38	21.71	25.78	32.29	0.389976	-1.35854	0.0673791	0.0980059	1.00875	90.39	116.86	101.85	103.033	56.79	118.22	73.39	82.8	1.24436	0.315408	0.366409	0.485499	0.313811
435	nucleotidyltransferase family protein CDS	KGB56_02205	183.5	177.69	169.87	177.02	54.02	65.74	49.54	56.4333	0.318796	-1.64929	4.22e-05	0.00114557	2.94098	183.5	177.69	169.87	177.02	16.73	8.63	10.72	12.0267	0.0679396	-3.8796	3.72e-06	0.000246339	3.60847	49.44	55.25	72.37	59.02	183.5	177.69	169.87	177.02	0.333409	-1.58464	0.00011907	0.00222712	2.65226
436	hypothetical protein CDS	KGB56_02210	95.39	103.82	96.86	98.69	117.31	106.15	107.63	110.363	1.11828	0.161285	0.0553647	0.108403	0.964959	95.39	103.82	96.86	98.69	19.64	18.37	19.15	19.0533	0.193062	-2.37286	7.04e-06	0.000321737	3.4925	117.13	124.87	144.06	128.687	95.39	103.82	96.86	98.69	1.30395	0.382887	0.0235005	0.0652217	1.18561
437	creatininase family protein CDS	KGB56_02215	242.96	226.42	223.38	230.92	234.15	176.24	195.56	201.983	0.87469	-0.193157	0.184693	0.269901	0.568796	242.96	226.42	223.38	230.92	57.42	30.99	38.34	42.25	0.182964	-2.45037	4.56e-05	0.000754643	3.12226	230.98	235.41	227.91	231.433	242.96	226.42	223.38	230.92	1.00222	0.00320354	0.940493	0.959274	0.0180572
438	NAD(P)H-dependent oxidoreductase CDS	KGB56_02220	252.07	196.46	228.52	225.683	270.42	206.72	290.01	255.717	1.13308	0.180246	0.371475	0.466464	0.331182	252.07	196.46	228.52	225.683	59.36	42.11	36.83	46.1	0.204269	-2.29146	0.000507621	0.00293415	2.53252	318.67	335.34	345.82	333.277	252.07	196.46	228.52	225.683	1.47674	0.56242	0.0038968	0.02025	1.69357
439	amidinotransferase CDS	KGB56_02225	197.14	187.78	207.64	197.52	309.39	229.96	281.75	273.7	1.38568	0.470597	0.033622	0.0762272	1.11789	197.14	187.78	207.64	197.52	79.36	67.33	41.02	62.57	0.316778	-1.65846	0.000442874	0.00268545	2.57098	350.53	381.98	421.53	384.68	197.14	187.78	207.64	197.52	1.94755	0.96166	0.000929549	0.00795131	2.09956
440	cupin domain-containing protein CDS	KGB56_02230	679.58	551	673.37	634.65	777.45	573.55	683.05	678.017	1.06833	0.0953596	0.58082	0.660526	0.18011	679.58	551	673.37	634.65	10.83	8.08	8.76	9.22333	0.0145329	-6.10453	0.000117019	0.0012309	2.90978	762.63	874.64	945.92	861.063	679.58	551	673.37	634.65	1.35675	0.440158	0.0288646	0.075219	1.12367
441	NnrS family protein CDS	KGB56_02265	24.93	24.03	26.97	25.31	30.73	22.32	24.82	25.9567	1.02555	0.0363976	0.818597	0.859677	0.0656646	24.93	24.03	26.97	25.31	11.22	8.35	8.51	9.36	0.369814	-1.43513	0.000234274	0.00181409	2.74134	22.77	27.25	20.24	23.42	24.93	24.03	26.97	25.31	0.925326	-0.111966	0.44376	0.561652	0.250533
442	serine hydrolase CDS	KGB56_02270	28.34	32.79	38.7	33.2767	24.03	21.24	23.31	22.86	0.686968	-0.541686	0.0287251	0.0682108	1.16615	28.34	32.79	38.7	33.2767	23.54	18.52	10.19	17.4167	0.52339	-0.934042	0.0320758	0.0545062	1.26355	32.71	40.26	34.35	35.7733	28.34	32.79	38.7	33.2767	1.07503	0.104374	0.544655	0.648556	0.188052
443	GNAT family N-acetyltransferase CDS	KGB56_02275	10.98	10.78	13.2	11.6533	10.2	13.07	7.05	10.1067	0.867277	-0.205435	0.462089	0.554215	0.256322	10.98	10.78	13.2	11.6533	8.41	6.88	4.13	6.47333	0.555492	-0.848162	0.024516	0.0444348	1.35228	9.62	12.19	6.71	9.50667	10.98	10.78	13.2	11.6533	0.815789	-0.293731	0.290214	0.410113	0.387096
444	NADP-dependent oxidoreductase CDS	KGB56_02280	8.68	16.08	12.88	12.5467	6.99	6.84	8.1	7.31	0.582625	-0.779361	0.074115	0.134644	0.870813	8.68	16.08	12.88	12.5467	5.25	2.79	4.27	4.10333	0.327046	-1.61244	0.0201577	0.0382831	1.41699	8.26	5.53	7.23	7.00667	8.68	16.08	12.88	12.5467	0.558448	-0.840504	0.0724717	0.145348	0.83759
445	TetR/AcrR family transcriptional regulator CDS	KGB56_02285	15.16	28.12	25.06	22.78	20.79	12.6	11.77	15.0533	0.660814	-0.597685	0.186788	0.272064	0.565329	15.16	28.12	25.06	22.78	15.6	14.68	9.32	13.2	0.579456	-0.78723	0.0936616	0.128961	0.889543	21.55	14.16	21.95	19.22	15.16	28.12	25.06	22.78	0.843723	-0.245159	0.487427	0.599205	0.222424
446	c-type cytochrome CDS	KGB56_02290	12.28	10.79	14.7	12.59	12.53	11.25	14.41	12.73	1.01112	0.0159541	0.928363	0.944544	0.0247779	12.28	10.79	14.7	12.59	12.37	8.17	6.18	8.90667	0.70744	-0.499321	0.161985	0.20395	0.690476	11.22	11.63	10.76	11.2033	12.28	10.79	14.7	12.59	0.88986	-0.16835	0.300361	0.420426	0.376311
447	cupredoxin domain-containing protein CDS	KGB56_02295	100.99	79.96	84.83	88.5933	102.15	83.25	98	94.4667	1.0663	0.0926072	0.530359	0.615124	0.211037	100.99	79.96	84.83	88.5933	75.97	68.24	58.76	67.6567	0.763677	-0.388966	0.0604524	0.0897968	1.04674	123.53	115.78	108.51	115.94	100.99	79.96	84.83	88.5933	1.30868	0.388108	0.0237101	0.065598	1.18311
448	NapC/NirT family cytochrome c CDS	KGB56_02300	34.52	16.18	20.35	23.6833	17.97	25.24	18.81	20.6733	0.872906	-0.196101	0.642614	0.716383	0.144855	34.52	16.18	20.35	23.6833	14.01	13.5	12.89	13.4667	0.568614	-0.814479	0.139992	0.180539	0.74343	15.54	15.35	19.77	16.8867	34.52	16.18	20.35	23.6833	0.713019	-0.487988	0.301559	0.421992	0.374696
449	c-type cytochrome CDS	KGB56_02305	332.17	151.85	201.56	228.527	145.46	159.62	124.74	143.273	0.626944	-0.673592	0.194217	0.280729	0.551712	332.17	151.85	201.56	228.527	141.15	127.35	119.5	129.333	0.565944	-0.821268	0.140889	0.181475	0.741182	133.72	123.57	136.83	131.373	332.17	151.85	201.56	228.527	0.574871	-0.79869	0.145935	0.243818	0.612935
450	beta-galactosidase CDS	KGB56_02310	7.75	9.82	6.78	8.11667	12.81	12.18	11.66	12.2167	1.50513	0.589891	0.0127676	0.0390004	1.40893	7.75	9.82	6.78	8.11667	8.58	6.84	6.43	7.28333	0.897331	-0.156288	0.495536	0.539513	0.267998	10.05	8.32	8.13	8.83333	7.75	9.82	6.78	8.11667	1.0883	0.122071	0.544954	0.648651	0.187989
451	ugpC CDS	KGB56_02315	15.95	11.89	16.8	14.88	26.88	22.79	27.6	25.7567	1.73096	0.791571	0.00695641	0.026241	1.58102	15.95	11.89	16.8	14.88	20.05	18.27	18.23	18.85	1.2668	0.34119	0.0714942	0.102781	0.988085	28.53	25.87	24.81	26.4033	15.95	11.89	16.8	14.88	1.77442	0.827346	0.00356221	0.0192889	1.71469
452	sugar ABC transporter substrate-binding protein CDS	KGB56_02320	131.19	101.91	122.99	118.697	203.82	210.58	216.64	210.347	1.77214	0.82549	0.00063896	0.00580632	2.2361	131.19	101.91	122.99	118.697	94.89	93.78	107.65	98.7733	0.832149	-0.265086	0.111579	0.149281	0.825995	159.91	147.75	151.15	152.937	131.19	101.91	122.99	118.697	1.28847	0.365655	0.0222398	0.063209	1.19922
453	sugar ABC transporter permease CDS	KGB56_02325	23.62	24.73	22.6	23.65	49.72	47.36	38.08	45.0533	1.905	0.929794	0.00403709	0.0182978	1.7376	23.62	24.73	22.6	23.65	30.88	25.07	27.97	27.9733	1.1828	0.242212	0.0727548	0.104255	0.981903	35.9	37.09	44.39	39.1267	23.62	24.73	22.6	23.65	1.6544	0.726312	0.00473914	0.0229177	1.63983
454	carbohydrate ABC transporter permease CDS	KGB56_02330	22.88	18.98	19.17	20.3433	34.65	32.38	23.77	30.2667	1.48779	0.573174	0.0489917	0.0996345	1.00159	22.88	18.98	19.17	20.3433	15.45	15.85	15.44	15.58	0.765853	-0.384861	0.0202786	0.0383892	1.41579	28.58	22.37	23.78	24.91	22.88	18.98	19.17	20.3433	1.22448	0.292169	0.114358	0.203712	0.690983
455	glycoside hydrolase family 37 CDS	KGB56_02335	13.66	13.58	11.7	12.98	22.65	23.49	21.72	22.62	1.74268	0.801309	0.000298686	0.00375392	2.42551	13.66	13.58	11.7	12.98	16.32	13.5	11.72	13.8467	1.06677	0.0932483	0.590666	0.630109	0.200584	20.07	21.23	21.2	20.8333	13.66	13.58	11.7	12.98	1.60503	0.682603	0.000459451	0.00507402	2.29465
456	substrate-binding domain-containing protein CDS	KGB56_02340	9.84	7.83	6.59	8.08667	12.43	10.71	11.85	11.6633	1.44229	0.528363	0.0290386	0.0687096	1.16298	9.84	7.83	6.59	8.08667	9.01	7.03	8.02	8.02	0.991756	-0.0119429	0.954829	0.960616	0.0174503	11.77	6.86	9.18	9.27	9.84	7.83	6.59	8.08667	1.14633	0.197024	0.525904	0.632753	0.198766
457	HesA/MoeB/ThiF family protein CDS	KGB56_02345	3.86	5.91	4.22	4.66333	10.57	9.36	13.39	11.1067	2.3817	1.25199	0.0088408	0.0310187	1.50838	3.86	5.91	4.22	4.66333	6.61	22.13	24.6	17.78	3.81272	1.93082	0.0815735	0.114847	0.93988	7.67	7.4	9.15	8.07333	3.86	5.91	4.22	4.66333	1.73124	0.791803	0.0149787	0.0485459	1.31385
458	thiamine phosphate synthase CDS	KGB56_02350	5.29	4.19	9.85	6.44333	4.15	3.23	6.92	4.76667	0.739783	-0.434826	0.460795	0.553163	0.257147	5.29	4.19	9.85	6.44333	3.6	22.29	24.25	16.7133	2.5939	1.37512	0.205772	0.249614	0.602731	3.36	2.46	2.33	2.71667	5.29	4.19	9.85	6.44333	0.421624	-1.24597	0.102006	0.188472	0.724752
459	thiazole synthase CDS	KGB56_02355	2.7	3.84	4.14	3.56	2.21	7.71	5.84	5.25333	1.47566	0.561356	0.368741	0.463611	0.333847	2.7	3.84	4.14	3.56	4.74	24.39	32.54	20.5567	5.77434	2.52966	0.108813	0.146295	0.83477	3.41	3.38	5.75	4.18	2.7	3.84	4.14	3.56	1.17416	0.231626	0.528456	0.635175	0.197107
460	thiS CDS	KGB56_02360	7.18	6.98	3.21	5.79	2.33	2.42	3.84	2.86333	0.494531	-1.01587	0.101392	0.170603	0.768012	7.18	6.98	3.21	5.79	4.22	21.63	35.77	20.54	3.5475	1.8268	0.184704	0.227276	0.643447	1.89	5.74	3.49	3.70667	7.18	6.98	3.21	5.79	0.640184	-0.643441	0.289353	0.409515	0.38773
461	FAD-dependent oxidoreductase CDS	KGB56_02365	7.23	5.67	6.82	6.57333	6.86	7.98	6.62	7.15333	1.08824	0.121991	0.407586	0.50211	0.299201	7.23	5.67	6.82	6.57333	4.79	41.01	42.84	29.5467	4.49493	2.1683	0.137522	0.177871	0.749894	7.54	4.48	5.86	5.96	7.23	5.67	6.82	6.57333	0.906694	-0.141313	0.572965	0.673174	0.171872
462	thiC CDS	KGB56_02370	16.29	15.64	13.36	15.0967	15.79	18.31	17.54	17.2133	1.14021	0.189296	0.14204	0.221331	0.654958	16.29	15.64	13.36	15.0967	9.97	60.21	64.75	44.9767	2.97924	1.57495	0.164324	0.20621	0.68569	12.11	13.44	15.35	13.6333	16.29	15.64	13.36	15.0967	0.903069	-0.147092	0.321186	0.441662	0.35491
463	alkaline phosphatase family protein CDS	KGB56_02375	12.34	15.26	15.97	14.5233	7.67	8.21	5.49	7.12333	0.490475	-1.02775	0.00595097	0.023626	1.62661	12.34	15.26	15.97	14.5233	6.65	5.82	3.59	5.35333	0.368602	-1.43986	0.00310396	0.00986728	2.0058	8.92	9.4	6.46	8.26	12.34	15.26	15.97	14.5233	0.56874	-0.814159	0.012055	0.0417174	1.37968
464	N-acetylmuramic acid 6-phosphate etherase CDS	KGB56_02380	215.45	166.77	164.84	182.353	290.69	203.9	295.18	263.257	1.44366	0.529733	0.0760844	0.137516	0.861646	215.45	166.77	164.84	182.353	220.69	166.03	140.69	175.803	0.964081	-0.0527741	0.831432	0.851797	0.0696637	271.61	209.8	191.43	224.28	215.45	166.77	164.84	182.353	1.22992	0.298564	0.226539	0.339686	0.468923
465	carbohydrate ABC transporter substrate-binding protein CDS	KGB56_02385	359.29	312.6	330.83	334.24	789.07	687.94	776.2	751.07	2.2471	1.16806	0.000271143	0.00352155	2.45327	359.29	312.6	330.83	334.24	668.52	595.22	615.64	626.46	1.87428	0.906338	0.000342271	0.00228123	2.64183	856.52	558.12	575.84	663.493	359.29	312.6	330.83	334.24	1.98508	0.989198	0.0279522	0.0734695	1.13389
466	sugar ABC transporter permease CDS	KGB56_02390	21.27	23.75	20.46	21.8267	44.55	37.3	41.34	41.0633	1.88134	0.911759	0.00115359	0.00837141	2.0772	21.27	23.75	20.46	21.8267	49.85	46.62	44.46	46.9767	2.15226	1.10585	0.000170458	0.00150229	2.82325	49.07	38.89	35.53	41.1633	21.27	23.75	20.46	21.8267	1.88592	0.915268	0.00991178	0.0367099	1.43522
467	carbohydrate ABC transporter permease CDS	KGB56_02395	19.82	18.51	17	18.4433	23.23	21.56	27.97	24.2533	1.31502	0.395084	0.0495239	0.100398	0.998276	19.82	18.51	17	18.4433	33.84	28.72	28.01	30.19	1.63691	0.710971	0.00426785	0.0122017	1.91358	35.12	30.61	27.02	30.9167	19.82	18.51	17	18.4433	1.67631	0.745285	0.00734506	0.0303043	1.5185
468	Gfo/Idh/MocA family oxidoreductase CDS	KGB56_02400	17.63	18.51	11.77	15.97	29.59	30.13	25	28.24	1.76832	0.822376	0.0100511	0.0334532	1.47556	17.63	18.51	11.77	15.97	31.97	23.58	28	27.85	1.74389	0.802313	0.0209561	0.039266	1.40598	29.59	24.62	24.83	26.3467	17.63	18.51	11.77	15.97	1.64976	0.722256	0.0176592	0.0544748	1.2638
469	ugpC CDS	KGB56_02405	20.23	21.14	18.31	19.8933	44.54	37.53	45.73	42.6	2.14142	1.09857	0.00107997	0.00806864	2.0932	20.23	21.14	18.31	19.8933	36.94	31.63	34.94	34.5033	1.73442	0.794451	0.00114684	0.00503613	2.2979	45.95	41.03	38.8	41.9267	20.23	21.14	18.31	19.8933	2.10757	1.07558	0.000631642	0.00636676	2.19608
470	LysR family transcriptional regulator CDS	KGB56_02410	21.09	15.36	11.05	15.8333	6.42	6.47	6.07	6.32	0.399158	-1.32497	0.0308345	0.0716452	1.14481	21.09	15.36	11.05	15.8333	6.05	5.38	4.74	5.39	0.340421	-1.55461	0.0235582	0.0431521	1.365	5.91	8.93	7.37	7.40333	21.09	15.36	11.05	15.8333	0.467579	-1.09672	0.0499815	0.111322	0.953421
471	NupC/NupG family nucleoside CNT transporter CDS	KGB56_02415	5.35	4.67	3.32	4.44667	3.41	4.31	3.37	3.69667	0.831334	-0.266499	0.32619	0.421998	0.37469	5.35	4.67	3.32	4.44667	1.32	2.16	1.06	1.51333	0.34033	-1.55499	0.0126779	0.0267455	1.57275	2.17	3.09	1.86	2.37333	5.35	4.67	3.32	4.44667	0.533733	-0.90581	0.0417608	0.0985051	1.00654
472	GFA family protein CDS	KGB56_02420	26.59	17.2	21.49	21.76	15.51	14.22	11.16	13.63	0.626379	-0.674893	0.0537858	0.106449	0.972857	26.59	17.2	21.49	21.76	15.15	12.98	10.56	12.8967	0.592678	-0.75468	0.0426259	0.0677322	1.1692	9.97	16.96	16.57	14.5	26.59	17.2	21.49	21.76	0.66636	-0.585626	0.109353	0.197579	0.70426
473	helix-turn-helix transcriptional regulator CDS	KGB56_02425	51.44	54.2	49.9	51.8467	46	36.75	45.61	42.7867	0.825254	-0.27709	0.0503799	0.101447	0.993759	51.44	54.2	49.9	51.8467	36.5	24.87	23.8	28.39	0.547576	-0.868868	0.00529207	0.0141834	1.84822	28.26	31.38	38.69	32.7767	51.44	54.2	49.9	51.8467	0.632185	-0.661582	0.00463785	0.0225762	1.64635
474	TRAP transporter large permease subunit CDS	KGB56_02430	10.71	10.98	7.91	9.86667	14.15	12.98	7.85	11.66	1.18176	0.240933	0.454895	0.547316	0.261762	10.71	10.98	7.91	9.86667	8.59	5.94	4.11	6.21333	0.62973	-0.667195	0.0883909	0.122752	0.910973	9.9	10.25	13.32	11.1567	10.71	10.98	7.91	9.86667	1.13074	0.177271	0.428014	0.54733	0.261751
475	TRAP transporter small permease subunit CDS	KGB56_02435	5.02	4.44	3.92	4.46	8.31	5.09	8.94	7.44667	1.66966	0.739551	0.072721	0.132712	0.877091	5.02	4.44	3.92	4.46	3.67	1.65	2.36	2.56	0.573991	-0.8009	0.0473779	0.0736528	1.13281	5.52	11.11	7.32	7.98333	5.02	4.44	3.92	4.46	1.78999	0.839948	0.103654	0.19072	0.719605
476	TRAP transporter substrate-binding protein CDS	KGB56_02440	100.18	71.88	76.63	82.8967	105.52	112.35	89.7	102.523	1.23676	0.306566	0.149656	0.230094	0.638095	100.18	71.88	76.63	82.8967	33.87	27.87	24.94	28.8933	0.348546	-1.52058	0.00410067	0.0118707	1.92552	92.21	119.74	141.62	117.857	100.18	71.88	76.63	82.8967	1.42173	0.507647	0.105313	0.19242	0.71575
477	urocanate hydratase CDS	KGB56_02445	68.76	39.62	46.64	51.6733	49	65.11	31.54	48.55	0.939556	-0.0899487	0.822991	0.863637	0.0636687	68.76	39.62	46.64	51.6733	12.64	10.51	9.67	10.94	0.211715	-2.23981	0.00991236	0.0225404	1.64704	39.05	62.74	76.26	59.35	68.76	39.62	46.64	51.6733	1.14856	0.199828	0.612059	0.706641	0.150801
478	hutG CDS	KGB56_02450	23.97	18.08	16.67	19.5733	14.94	15.17	6.06	12.0567	0.615974	-0.699058	0.114873	0.187525	0.726941	23.97	18.08	16.67	19.5733	1.82	1.88	1.91	1.87	0.0955381	-3.38778	0.00137683	0.00574574	2.24065	20.31	19.51	23.6	21.14	23.97	18.08	16.67	19.5733	1.08004	0.111086	0.573935	0.674053	0.171306
479	hutH CDS	KGB56_02455	24.73	24.22	22.51	23.82	20.93	18.41	11.93	17.09	0.717464	-0.479021	0.0715612	0.131171	0.882163	24.73	24.22	22.51	23.82	5.17	3.65	5.14	4.65333	0.195354	-2.35584	2.17e-05	0.000504991	3.29672	17.23	19.09	22.58	19.6333	24.73	24.22	22.51	23.82	0.824237	-0.278868	0.0701133	0.141991	0.84774
480	hutI CDS	KGB56_02460	36.57	51.21	44.58	44.12	31.43	29.26	19.39	26.6933	0.605017	-0.724953	0.0362891	0.0803868	1.09482	36.57	51.21	44.58	44.12	6.22	2.52	2.43	3.72333	0.0843911	-3.56677	0.000790387	0.00400819	2.39705	33.41	31.2	38.33	34.3133	36.57	51.21	44.58	44.12	0.777727	-0.362664	0.106726	0.19442	0.71126
481	formimidoylglutamate deiminase CDS	KGB56_02465	19.57	24.12	30.77	24.82	19.75	11.39	9.45	13.53	0.545125	-0.875341	0.0674983	0.125382	0.901764	19.57	24.12	30.77	24.82	5.77	2.38	1.08	3.07667	0.123959	-3.01206	0.00356183	0.0107747	1.96759	15.65	17.04	15.75	16.1467	19.57	24.12	30.77	24.82	0.650551	-0.620267	0.0574525	0.122271	0.912678
482	UTRA domain-containing protein CDS	KGB56_02470	52.66	51.12	55.84	53.2067	59.4	65.49	57.46	60.7833	1.1424	0.192069	0.0532154	0.105635	0.976191	52.66	51.12	55.84	53.2067	12.36	9.53	10.2	10.6967	0.20104	-2.31445	1.29e-05	0.00041708	3.37978	51.16	58.69	62.35	57.4	52.66	51.12	55.84	53.2067	1.07881	0.109444	0.305916	0.426516	0.370065
483	SDR family oxidoreductase CDS	KGB56_02475	185.27	181.83	186.93	184.677	152	156.16	138.35	148.837	0.805931	-0.311272	0.00303033	0.0154039	1.81237	185.27	181.83	186.93	184.677	38.21	23.72	24.94	28.9567	0.156797	-2.67303	5.74e-06	0.000301078	3.52132	165.37	176.45	177.95	173.257	185.27	181.83	186.93	184.677	0.938162	-0.0920907	0.0545305	0.118371	0.926756
484	ABC transporter permease subunit CDS	KGB56_02480	131.55	95.94	115.26	114.25	155.01	160.57	131.09	148.89	1.30319	0.382053	0.0647813	0.121415	0.915726	131.55	95.94	115.26	114.25	68.78	63.92	77.23	69.9767	0.612487	-0.707248	0.0158114	0.0317304	1.49853	137.31	137.91	137.87	137.697	131.55	95.94	115.26	114.25	1.20522	0.269299	0.0850005	0.164011	0.785126
485	ABC transporter ATP-binding protein CDS	KGB56_02485	86.4	108.96	121.24	105.533	235.68	182.91	182.38	200.323	1.8982	0.924632	0.00970547	0.0327145	1.48526	86.4	108.96	121.24	105.533	91.78	75.89	94.15	87.2733	0.826974	-0.274086	0.193697	0.236806	0.625608	186.93	209.64	186.88	194.483	86.4	108.96	121.24	105.533	1.84286	0.881948	0.00219334	0.014086	1.85121
486	ABC transporter substrate-binding protein CDS	KGB56_02490	486.74	417.53	456.15	453.473	950.74	871.91	903.58	908.743	2.00396	1.00286	0.00011614	0.00210829	2.67607	486.74	417.53	456.15	453.473	312.57	304.26	386.38	334.403	0.737427	-0.439428	0.0223641	0.041393	1.38307	707.02	606.34	656.82	656.727	486.74	417.53	456.15	453.473	1.44821	0.534275	0.00451007	0.0221685	1.65426
487	PLP-dependent aminotransferase family protein CDS	KGB56_02495	14.94	16.48	17.47	16.2967	13.96	17.43	18.38	16.59	1.018	0.025737	0.85746	0.89113	0.0500588	14.94	16.48	17.47	16.2967	20.99	18.25	14.83	18.0233	1.10595	0.145289	0.421081	0.465511	0.33207	13.98	12.54	8.66	11.7267	14.94	16.48	17.47	16.2967	0.719575	-0.474784	0.0594165	0.125445	0.901546
488	aminotransferase class III-fold pyridoxal phosphate-dependent enzyme CDS	KGB56_02500	12.57	11.09	10.75	11.47	7.59	7.89	10.46	8.64667	0.753851	-0.407649	0.057439	0.111194	0.953919	12.57	11.09	10.75	11.47	5.24	7.16	7	6.46667	0.56379	-0.826771	0.00383227	0.0113473	1.94511	8.01	7.4	7.84	7.75	12.57	11.09	10.75	11.47	0.675676	-0.565597	0.00318466	0.0178946	1.74728
489	FAD-dependent oxidoreductase CDS	KGB56_02505	9.77	7.56	10.28	9.20333	11.86	13.71	15.8	13.79	1.49837	0.583394	0.0313837	0.0724511	1.13996	9.77	7.56	10.28	9.20333	9.34	7.93	7.08	8.11667	0.881927	-0.181269	0.364674	0.410602	0.386579	13.14	8.13	9.1	10.1233	9.77	7.56	10.28	9.20333	1.09996	0.137456	0.626216	0.718512	0.143566
490	xsc CDS	KGB56_02510	53.88	57.69	52.07	54.5467	66.35	63.86	59.45	63.22	1.15901	0.21289	0.0292995	0.0691728	1.16006	53.88	57.69	52.07	54.5467	44.77	45.05	43.8	44.54	0.816549	-0.292389	0.00415516	0.0119892	1.92121	66.24	60.23	69.48	65.3167	53.88	57.69	52.07	54.5467	1.19745	0.25996	0.0275011	0.0726072	1.13902
491	pabB CDS	KGB56_02515	2.16	6.07	4.23	4.15333	4.09	2.39	3.62	3.36667	0.810594	-0.302949	0.559645	0.641966	0.192488	2.16	6.07	4.23	4.15333	3.48	2.76	3.19	3.14333	0.756822	-0.401974	0.428867	0.473232	0.324926	6.14	3.33	4.28	4.58333	2.16	6.07	4.23	4.15333	1.10353	0.142128	0.773866	0.836714	0.077423
492	hypothetical protein CDS	KGB56_02520	22.12	28.65	27.61	26.1267	28.21	24.2	25.21	25.8733	0.990304	-0.0140571	0.919568	0.93842	0.0276029	22.12	28.65	27.61	26.1267	51.84	47.41	36.43	45.2267	1.73105	0.791651	0.018882	0.0364059	1.43883	30.79	26.47	35.78	31.0133	22.12	28.65	27.61	26.1267	1.18704	0.247366	0.220351	0.332813	0.477799
493	MarR family transcriptional regulator CDS	KGB56_02525	762.19	1061.63	1000.51	941.443	1009.45	885.1	1042.33	978.96	1.03985	0.0563757	0.734446	0.791675	0.101453	762.19	1061.63	1000.51	941.443	880.08	678.37	455.62	671.357	0.713114	-0.487795	0.152018	0.193511	0.713294	1182.36	1441.95	1489.27	1371.19	762.19	1061.63	1000.51	941.443	1.45648	0.542486	0.0312666	0.0798038	1.09798
494	msrA CDS	KGB56_02530	478.64	524.06	523.52	508.74	554.22	440.11	526.94	507.09	0.996757	-0.00468671	0.967059	0.974581	0.0111822	478.64	524.06	523.52	508.74	347.02	245.58	215.52	269.373	0.529491	-0.917321	0.00490353	0.0134335	1.87181	600.6	672.17	664.97	645.913	478.64	524.06	523.52	508.74	1.26963	0.344412	0.00734156	0.0303043	1.5185
495	hypothetical protein CDS	KGB56_02535	568.59	478	603.87	550.153	453.21	374.81	453.49	427.17	0.776456	-0.365023	0.0546744	0.107474	0.968696	568.59	478	603.87	550.153	162.26	110.12	89.66	120.68	0.219357	-2.18865	0.000578563	0.00320806	2.49376	555.65	563.6	545.01	554.753	568.59	478	603.87	550.153	1.00836	0.0120127	0.909181	0.93851	0.0275612
496	hypothetical protein CDS	KGB56_02545	119889	116482	102672	113014	162596	179946	164189	168910	1.49459	0.579751	0.00185678	0.0112465	1.94898	119889	116482	102672	113014	543560	600958	630791	591770	5.23623	2.38853	5.22e-05	0.000801756	3.09596	155454	130091	145743	143762	119889	116482	102672	113014	1.27207	0.347179	0.0275443	0.0726372	1.13884
497	GIY-YIG nuclease family protein CDS	KGB56_02550	331.89	384.97	383.9	366.92	1238.18	1016.68	1486.29	1247.05	3.3987	1.76498	0.00299904	0.0153182	1.81479	331.89	384.97	383.9	366.92	78.29	45.1	41.38	54.9233	0.149687	-2.73997	0.000121404	0.00124739	2.904	1392.9	2077.33	1640.57	1703.6	331.89	384.97	383.9	366.92	4.64297	2.21505	0.00264702	0.015888	1.79893
498	hypothetical protein CDS	KGB56_02555	65.72	81.41	75.59	74.24	37.26	28.56	44.2	36.6733	0.493983	-1.01747	0.00429752	0.0190555	1.71998	65.72	81.41	75.59	74.24	33.21	25.82	18.19	25.74	0.346713	-1.52818	0.00153781	0.00615125	2.21104	36.07	45.6	38.67	40.1133	65.72	81.41	75.59	74.24	0.54032	-0.888115	0.0031868	0.0178946	1.74728
499	pheS CDS	KGB56_02560	61.7	66.99	68.91	65.8667	49.04	59.47	44.54	51.0167	0.774545	-0.36858	0.0392129	0.0851242	1.06995	61.7	66.99	68.91	65.8667	82.15	67.17	61.67	70.33	1.06776	0.0945917	0.52932	0.571958	0.242636	75.11	66.94	66.76	69.6033	61.7	66.99	68.91	65.8667	1.05673	0.0796079	0.345511	0.465471	0.332107
500	phenylalanine--tRNA ligase subunit beta CDS	KGB56_02565	65.49	51.71	70.63	62.61	43.51	60.57	37.92	47.3333	0.756003	-0.403537	0.159369	0.241119	0.617769	65.49	51.71	70.63	62.61	68.74	42.51	43.5	51.5833	0.823883	-0.279488	0.343626	0.389653	0.409322	67.11	54.69	56.09	59.2967	65.49	51.71	70.63	62.61	0.94708	-0.0784421	0.655244	0.742777	0.129141
501	DUF134 domain-containing protein CDS	KGB56_02570	38.17	74.2	44.41	52.26	91.38	75.89	94.63	87.3	1.67049	0.740275	0.048992	0.0996345	1.00159	38.17	74.2	44.41	52.26	39.02	26.13	31.79	32.3133	0.618319	-0.693578	0.164152	0.20614	0.685837	74.13	85.72	62.41	74.0867	38.17	74.2	44.41	52.26	1.41766	0.503507	0.168326	0.271583	0.566097
502	bamE CDS	KGB56_02575	1175.02	1593.41	1285.57	1351.33	1131.34	994.98	806.86	977.727	0.723527	-0.46688	0.0754907	0.136629	0.864456	1175.02	1593.41	1285.57	1351.33	14.73	8.19	11.2	11.3733	0.00841638	-6.89258	0.000431708	0.00264204	2.57806	736.55	874.66	1120.45	910.553	1175.02	1593.41	1285.57	1351.33	0.673818	-0.569568	0.0587104	0.124581	0.904549
503	bamE CDS	KGB56_02580	11.95	22.22	17.02	17.0633	17.56	16.84	16.02	16.8067	0.984958	-0.0218659	0.935888	0.950743	0.0219369	11.95	22.22	17.02	17.0633	21.69	21.35	13.79	18.9433	1.11018	0.150791	0.657296	0.693044	0.159239	15.02	21.36	22.11	19.4967	11.95	22.22	17.02	17.0633	1.14261	0.192328	0.54885	0.651944	0.18579
504	TIGR04255 family protein CDS	KGB56_02585	370.12	355.56	402.02	375.9	119.3	123.87	165.22	136.13	0.362144	-1.46536	0.000279541	0.00360418	2.44319	370.12	355.56	402.02	375.9	103.12	92.01	65.14	86.7567	0.230797	-2.1153	8.33e-05	0.00102135	2.99083	196.93	280.32	230.52	235.923	370.12	355.56	402.02	375.9	0.627623	-0.672031	0.00734359	0.0303043	1.5185
505	hypothetical protein CDS	KGB56_02590	448.6	372.17	472.69	431.153	160.15	123.35	190.84	158.113	0.366722	-1.44724	0.00162726	0.0104776	1.97974	448.6	372.17	472.69	431.153	136.84	108.46	87.82	111.04	0.257542	-1.95712	0.000667412	0.0035547	2.4492	288.58	338.59	305.57	310.913	448.6	372.17	472.69	431.153	0.72112	-0.471689	0.0233522	0.0649597	1.18736
506	hypothetical protein CDS	KGB56_02595	346.65	344	335.21	341.953	198.02	129.27	215.04	180.777	0.528659	-0.919591	0.0036654	0.0172765	1.76254	346.65	344	335.21	341.953	131.48	112.04	86.36	109.96	0.321564	-1.63682	6.76e-05	0.000911926	3.04004	257.35	365.12	293.16	305.21	346.65	344	335.21	341.953	0.892549	-0.163997	0.313241	0.433609	0.362902
507	hypothetical protein CDS	KGB56_02600	87.41	67.98	85.79	80.3933	69.19	73.12	95.74	79.35	0.987022	-0.0188456	0.924578	0.941776	0.0260526	87.41	67.98	85.79	80.3933	25.53	21.58	24.64	23.9167	0.297496	-1.74906	0.000876835	0.00427415	2.36915	62.52	62.02	61.04	61.86	87.41	67.98	85.79	80.3933	0.769467	-0.378069	0.0411295	0.0972752	1.012
508	tyrosine phenol-lyase CDS	KGB56_02605	30.72	22.88	25.32	26.3067	31.98	34.05	33.15	33.06	1.25672	0.329658	0.0477033	0.0976903	1.01015	30.72	22.88	25.32	26.3067	13.3	9.56	10.39	11.0833	0.421313	-1.24704	0.0041218	0.0119137	1.92395	35.37	23.23	28.48	29.0267	30.72	22.88	25.32	26.3067	1.1034	0.14195	0.553401	0.656029	0.183077
509	amino acid transporter CDS	KGB56_02610	11.16	11.19	9.32	10.5567	15.27	13.33	16.47	15.0233	1.42311	0.509051	0.0155376	0.0446669	1.35001	11.16	11.19	9.32	10.5567	8.48	6.19	7.59	7.42	0.702873	-0.508663	0.0260564	0.0466986	1.3307	11.93	12.77	11.62	12.1067	11.16	11.19	9.32	10.5567	1.14683	0.197647	0.0935765	0.176082	0.754286
510	AprI/Inh family metalloprotease inhibitor CDS	KGB56_02615	9.47	5.33	19.48	11.4267	9.77	13.61	12.42	11.9333	1.04434	0.0625925	0.912908	0.93429	0.0295182	9.47	5.33	19.48	11.4267	12.95	9.93	8.9	10.5933	0.927071	-0.109248	0.858134	0.875271	0.0578576	13.77	10.22	7.28	10.4233	9.47	5.33	19.48	11.4267	0.912194	-0.132588	0.838025	0.886417	0.0523619
511	AzlD domain-containing protein CDS	KGB56_02620	4.59	9	7.28	6.95667	11.23	7.81	13.06	10.7	1.53809	0.621143	0.135078	0.21329	0.671029	4.59	9	7.28	6.95667	10.01	5.38	1.94	5.77667	0.830379	-0.268159	0.681046	0.715529	0.145373	3.36	9.29	15.81	9.48667	4.59	9	7.28	6.95667	1.36368	0.447505	0.543738	0.647973	0.188443
512	AzlC family ABC transporter permease CDS	KGB56_02625	10.68	10.64	9.18	10.1667	14.29	9.81	7.14	10.4133	1.02426	0.0345852	0.913931	0.934874	0.0292468	10.68	10.64	9.18	10.1667	10.46	6.24	5.47	7.39	0.726885	-0.4602	0.16321	0.205151	0.687926	12.94	12.89	16.54	14.1233	10.68	10.64	9.18	10.1667	1.38918	0.474234	0.0387331	0.0934378	1.02948
513	Lrp/AsnC family transcriptional regulator CDS	KGB56_02630	18.31	11.8	9.83	13.3133	15.18	7.06	12.76	11.6667	0.876314	-0.190479	0.663879	0.733318	0.134708	18.31	11.8	9.83	13.3133	4.43	4.64	4.35	4.47333	0.336004	-1.57345	0.0260987	0.0467261	1.33044	6.87	16.85	10.06	11.26	18.31	11.8	9.83	13.3133	0.845769	-0.241665	0.626553	0.718534	0.143553
514	hypothetical protein CDS	KGB56_02635	61.43	46.52	52.55	53.5	8.62	4.84	5.54	6.33333	0.11838	-3.0785	0.000461593	0.00491379	2.30858	61.43	46.52	52.55	53.5	0.41	1.2	1.33	0.98	0.0183178	-5.77061	0.000267436	0.00197035	2.70546	6.31	2.81	3.5	4.20667	61.43	46.52	52.55	53.5	0.0786293	-3.66879	0.000381266	0.00452073	2.34479
515	hypothetical protein CDS	KGB56_02640	33.14	49.39	33.67	38.7333	32.78	24.8	23.94	27.1733	0.701549	-0.511384	0.127599	0.203668	0.691078	33.14	49.39	33.67	38.7333	9.97	8.62	13.37	10.6533	0.275043	-1.86227	0.00702223	0.0175229	1.75639	27.29	25.36	34.93	29.1933	33.14	49.39	33.67	38.7333	0.753701	-0.407937	0.191643	0.298623	0.524877
516	cation:proton antiporter CDS	KGB56_02645	33.35	43.13	27.56	34.68	43.62	41.73	41.51	42.2867	1.21934	0.286099	0.173011	0.256929	0.590186	33.35	43.13	27.56	34.68	26.32	16.7	15.69	19.57	0.564302	-0.82546	0.0560328	0.084176	1.07481	49.47	42.43	44.98	45.6267	33.35	43.13	27.56	34.68	1.31565	0.395773	0.093207	0.175511	0.755697
517	DUF2267 domain-containing protein CDS	KGB56_02650	103.37	83.27	61.78	82.8067	95.52	88.78	135.48	106.593	1.28726	0.364298	0.276286	0.371552	0.42998	103.37	83.27	61.78	82.8067	58	44.25	40.92	47.7233	0.576322	-0.795052	0.0552983	0.0833658	1.07901	165.53	151.1	135.33	150.653	103.37	83.27	61.78	82.8067	1.81934	0.863414	0.0102483	0.0374406	1.42666
518	DUF4345 family protein CDS	KGB56_02655	24.52	99.56	98.52	74.2	71.46	25.81	62.58	53.2833	0.718104	-0.477735	0.50373	0.593307	0.226721	24.52	99.56	98.52	74.2	21.55	24.08	12.13	19.2533	0.259479	-1.94631	0.0938442	0.129145	0.888922	47.22	64.16	53.83	55.07	24.52	99.56	98.52	74.2	0.742183	-0.430153	0.49208	0.603261	0.219495
519	SDR family NAD(P)-dependent oxidoreductase CDS	KGB56_02660	3.71	7.55	11.81	7.69	12.84	4.49	10.67	9.33333	1.2137	0.279409	0.656405	0.72809	0.137815	3.71	7.55	11.81	7.69	3.53	2.86	2.07	2.82	0.36671	-1.44729	0.109847	0.147387	0.831541	7.93	5.78	5.21	6.30667	3.71	7.55	11.81	7.69	0.820113	-0.286106	0.606948	0.70242	0.153403
520	LysR family transcriptional regulator CDS	KGB56_02665	5.31	6.95	8.62	6.96	4.26	4.02	6.82	5.03333	0.72318	-0.467573	0.215295	0.303563	0.517751	5.31	6.95	8.62	6.96	3.21	1.96	2.57	2.58	0.37069	-1.43172	0.0127642	0.0268635	1.57084	5.85	5.68	4.83	5.45333	5.31	6.95	8.62	6.96	0.783525	-0.351949	0.20867	0.319258	0.495858
521	alpha/beta fold hydrolase CDS	KGB56_02670	502.55	296.7	304.4	367.883	166.19	196.36	149.41	170.653	0.463879	-1.10818	0.0455352	0.0944855	1.02463	502.55	296.7	304.4	367.883	206.35	241.3	242.34	229.997	0.625189	-0.677635	0.114032	0.152157	0.817707	229.85	207.31	267.48	234.88	502.55	296.7	304.4	367.883	0.638463	-0.647324	0.128678	0.222144	0.653365
522	DUF2165 domain-containing protein CDS	KGB56_02675	132.12	156.34	122.62	137.027	7.05	6.79	8.91	7.58333	0.055342	-4.17548	0.000210404	0.00303714	2.51754	132.12	156.34	122.62	137.027	7.29	4.72	4.56	5.52333	0.0403085	-4.63277	0.000199062	0.00164659	2.78341	7.8	6.89	6.98	7.22333	132.12	156.34	122.62	137.027	0.0527148	-4.24565	0.000206669	0.00302025	2.51996
523	hypothetical protein CDS	KGB56_02680	232.28	283.79	343.19	286.42	923.71	644.19	824.22	797.373	2.78393	1.47712	0.00435054	0.019179	1.71717	232.28	283.79	343.19	286.42	11.04	6.14	8.37	8.51667	0.0297349	-5.0717	0.000976423	0.00456148	2.34089	895.57	1220.65	943.95	1020.06	232.28	283.79	343.19	286.42	3.5614	1.83245	0.00230447	0.0144355	1.84057
524	PhnA domain-containing protein CDS	KGB56_02685	13.1	16.87	19.56	16.51	40.24	33.99	44.94	39.7233	2.40602	1.26665	0.00324095	0.0160297	1.79507	13.1	16.87	19.56	16.51	3.81	1.35	2.65	2.60333	0.157682	-2.66491	0.00226343	0.0079238	2.10107	35.5	31.13	30.05	32.2267	13.1	16.87	19.56	16.51	1.95195	0.964915	0.00330475	0.0184593	1.73378
525	lepA CDS	KGB56_02690	56.15	96.37	70.32	74.28	43.19	53.34	28.65	41.7267	0.561748	-0.832004	0.0775531	0.13927	0.856141	56.15	96.37	70.32	74.28	23.75	17.81	10.82	17.46	0.235057	-2.08892	0.0100435	0.0227205	1.64358	24.07	29.49	35.48	29.68	56.15	96.37	70.32	74.28	0.399569	-1.32348	0.0218359	0.0624285	1.20462
526	hypothetical protein CDS	KGB56_02695	2311.85	2016	2597.2	2308.35	1115.18	1047.65	738.73	967.187	0.418995	-1.255	0.00276614	0.0145838	1.83613	2311.85	2016	2597.2	2308.35	4.04	4.29	0.77	3.03333	0.00131407	-9.57174	0.000162599	0.00147573	2.83099	787.09	938.59	1160.56	962.08	2311.85	2016	2597.2	2308.35	0.416783	-1.26263	0.00252728	0.0153955	1.8126
527	outer membrane beta-barrel protein CDS	KGB56_02700	22.3	19.06	25.6	22.32	9.59	7.36	10.49	9.14667	0.409797	-1.28702	0.00332389	0.0162883	1.78812	22.3	19.06	25.6	22.32	16.32	25.29	13.93	18.5133	0.82945	-0.269772	0.388644	0.434993	0.361518	7.7	9.56	9.92	9.06	22.3	19.06	25.6	22.32	0.405914	-1.30075	0.00273212	0.0162157	1.79007
528	N-acetyltransferase CDS	KGB56_02705	13.91	15.01	13.98	14.3	17.49	11.82	15.56	14.9567	1.04592	0.0647735	0.719258	0.779413	0.108233	13.91	15.01	13.98	14.3	11.01	10.47	8.64	10.04	0.702098	-0.510256	0.00599767	0.0155793	1.80745	15.1	20.91	16.74	17.5833	13.91	15.01	13.98	14.3	1.2296	0.298193	0.136457	0.232699	0.633205
529	hypothetical protein CDS	KGB56_02710	14.45	13.59	18.05	15.3633	9.61	9.08	12.3	10.33	0.67238	-0.572651	0.0408855	0.0877155	1.05692	14.45	13.59	18.05	15.3633	7.49	5.3	4.36	5.71667	0.372098	-1.42625	0.00427862	0.0122194	1.91295	8.13	12.9	8.82	9.95	14.45	13.59	18.05	15.3633	0.647646	-0.626723	0.0552565	0.11927	0.92347
530	mepA CDS	KGB56_02715	48.32	73.67	56.64	59.5433	34.83	21.92	29.73	28.8267	0.484129	-1.04654	0.0212439	0.055585	1.25504	48.32	73.67	56.64	59.5433	36.27	21.49	19.73	25.83	0.433802	-1.20489	0.0208933	0.0391621	1.40713	39.26	35.48	35.05	36.5967	48.32	73.67	56.64	59.5433	0.614622	-0.702228	0.0388763	0.0936133	1.02866
531	patatin-like phospholipase family protein CDS	KGB56_02720	284.61	420.33	322.76	342.567	71.57	49.66	75.94	65.7233	0.191856	-2.38191	0.00255904	0.0139772	1.85458	284.61	420.33	322.76	342.567	63.81	38.79	30.77	44.4567	0.129775	-2.94591	0.00201072	0.00731571	2.13574	114.19	99.06	94.32	102.523	284.61	420.33	322.76	342.567	0.29928	-1.74043	0.00419139	0.0211642	1.6744
532	flavodoxin family protein CDS	KGB56_02725	7.53	18.05	9.84	11.8067	17.99	17.87	15.69	17.1833	1.45539	0.541408	0.176347	0.260066	0.584917	7.53	18.05	9.84	11.8067	11.48	6.69	7.01	8.39333	0.710898	-0.492286	0.390364	0.436734	0.359783	13.48	8.09	9.73	10.4333	7.53	18.05	9.84	11.8067	0.883682	-0.178402	0.719936	0.797138	0.0984665
533	LysR family transcriptional regulator CDS	KGB56_02730	18.46	20.94	23.83	21.0767	11.11	9.35	13.17	11.21	0.531868	-0.91086	0.00660035	0.0253148	1.59662	18.46	20.94	23.83	21.0767	11.28	7.16	5.14	7.86	0.372924	-1.42305	0.00515827	0.0139026	1.85691	11.59	11.07	9.42	10.6933	18.46	20.94	23.83	21.0767	0.507354	-0.978935	0.00351192	0.0191498	1.71784
534	SDR family oxidoreductase CDS	KGB56_02735	23.27	16.69	27.98	22.6467	20.02	21.58	20.41	20.67	0.912717	-0.13176	0.582263	0.661625	0.179388	23.27	16.69	27.98	22.6467	21.67	17.34	13.28	17.43	0.76965	-0.377726	0.26946	0.315533	0.500955	22.74	15.61	11.27	16.54	23.27	16.69	27.98	22.6467	0.73035	-0.453339	0.261917	0.380034	0.420178
535	hypothetical protein CDS	KGB56_02740	10.55	13.83	10.24	11.54	9.02	5.85	6.25	7.04	0.610052	-0.712996	0.0415873	0.0887463	1.05185	10.55	13.83	10.24	11.54	9.92	7.2	5.75	7.62333	0.660601	-0.598149	0.0797896	0.112754	0.947868	7.54	9.17	9.77	8.82667	10.55	13.83	10.24	11.54	0.764876	-0.386703	0.110495	0.198966	0.70122
536	multidrug efflux SMR transporter CDS	KGB56_02745	86.73	83.09	89.39	86.4033	51.48	46.61	58.31	52.1333	0.603372	-0.728881	0.000883297	0.00702108	2.1536	86.73	83.09	89.39	86.4033	31.95	24.26	19.89	25.3667	0.293584	-1.76815	0.000104421	0.00115815	2.93623	80.72	51.09	45.18	58.9967	86.73	83.09	89.39	86.4033	0.682805	-0.550454	0.0697661	0.141503	0.849233
537	flavodoxin family protein CDS	KGB56_02750	82.78	102.32	85.24	90.1133	47.53	30.77	33.41	37.2367	0.41322	-1.27502	0.00278133	0.0146222	1.83499	82.78	102.32	85.24	90.1133	20.88	11.36	7.54	13.26	0.147148	-2.76466	0.000463686	0.00277715	2.5564	34.54	27.06	26.12	29.24	82.78	102.32	85.24	90.1133	0.32448	-1.6238	0.000812332	0.00731374	2.13586
538	lactoylglutathione lyase family protein CDS	KGB56_02755	77.59	67.56	64.87	70.0067	7.04	7.22	3.58	5.94667	0.0849443	-3.55734	9.31e-05	0.00183231	2.737	77.59	67.56	64.87	70.0067	3.28	2.29	1.79	2.45333	0.0350443	-4.83468	6.49e-05	0.000895054	3.04815	4.15	2.23	3.25	3.21	77.59	67.56	64.87	70.0067	0.0458528	-4.44685	6.89e-05	0.00169334	2.77126
539	LysR family transcriptional regulator CDS	KGB56_02760	28.4	29.99	31.35	29.9133	26.32	22.21	28.33	25.62	0.856474	-0.223518	0.0974708	0.165897	0.780161	28.4	29.99	31.35	29.9133	9.46	9.81	10.12	9.79667	0.327502	-1.61043	2.11e-05	0.000501782	3.29948	22.08	16.83	20.94	19.95	28.4	29.99	31.35	29.9133	0.666927	-0.5844	0.00529007	0.0246067	1.60895
540	alpha/beta hydrolase CDS	KGB56_02765	45.65	45.89	48.06	46.5333	29.14	32.75	24.88	28.9233	0.621562	-0.686031	0.00183695	0.0111774	1.95166	45.65	45.89	48.06	46.5333	29.64	20.63	19.35	23.2067	0.498711	-1.00373	0.00217964	0.00775502	2.11042	21.63	29.22	30.28	27.0433	45.65	45.89	48.06	46.5333	0.58116	-0.782992	0.00232899	0.0145569	1.83693
541	glycosyltransferase family 4 protein CDS	KGB56_02770	50.25	47.6	47.19	48.3467	6.41	9.2	5.58	7.06333	0.146098	-2.775	9.19e-06	0.000588392	3.23033	50.25	47.6	47.19	48.3467	11.8	12.46	8.8	11.02	0.227937	-2.13329	1.46e-05	0.000421755	3.37494	9.65	7.71	9.21	8.85667	50.25	47.6	47.19	48.3467	0.183191	-2.44858	3.92e-06	0.000427985	3.36857
542	infC CDS	KGB56_02775	1375.44	1378.92	1352.9	1369.09	1808.1	1492.32	1852.32	1717.58	1.25454	0.327164	0.0374192	0.0821988	1.08513	1375.44	1378.92	1352.9	1369.09	1068.14	846.78	808.96	907.96	0.663187	-0.592513	0.00475394	0.0131457	1.88122	1809.1	2036.82	1959.97	1935.3	1375.44	1378.92	1352.9	1369.09	1.41357	0.499341	0.00109759	0.00885694	2.05272
543	nucleoside deaminase CDS	KGB56_02780	118.47	153.28	192.26	154.67	130.27	114.73	150.81	131.937	0.85302	-0.229348	0.392425	0.486933	0.312531	118.47	153.28	192.26	154.67	14.83	9.37	11.51	11.9033	0.0769595	-3.69976	0.00261071	0.00874407	2.05829	174.32	171.17	163.58	169.69	118.47	153.28	192.26	154.67	1.09711	0.133708	0.524191	0.63155	0.199592
544	nucleoside deaminase CDS	KGB56_02785	51.8	71.63	78.85	67.4267	56.25	42.2	46.1	48.1833	0.714604	-0.484785	0.102127	0.171459	0.765839	51.8	71.63	78.85	67.4267	15.66	6.87	8.52	10.35	0.1535	-2.70369	0.0025884	0.00868577	2.06119	57.03	70.83	61.88	63.2467	51.8	71.63	78.85	67.4267	0.938007	-0.0923298	0.667849	0.75257	0.123453
545	rpmI CDS	KGB56_02790	301.87	293.38	286.64	293.963	198.27	194.77	192.51	195.183	0.663972	-0.590806	3.07e-05	0.000946685	3.02379	301.87	293.38	286.64	293.963	183.08	218.1	172.89	191.357	0.650954	-0.619372	0.00204168	0.00738918	2.1314	217.36	190.65	187.98	198.663	301.87	293.38	286.64	293.963	0.67581	-0.565311	0.000776787	0.00714264	2.14614
546	rplT CDS	KGB56_02795	235.46	272.4	218.86	242.24	241.64	341.55	208.21	263.8	1.089	0.123007	0.642933	0.716461	0.144807	235.46	272.4	218.86	242.24	193.44	176.16	157.62	175.74	0.725479	-0.462995	0.0244965	0.0444348	1.35228	184.41	231.26	207.16	207.61	235.46	272.4	218.86	242.24	0.857043	-0.222561	0.17153	0.275194	0.560361
547	GFA family protein CDS	KGB56_02800	34.47	42.84	31.4	36.2367	57.85	48.21	49.4	51.82	1.43004	0.516059	0.0270492	0.0655797	1.18323	34.47	42.84	31.4	36.2367	29.85	19.82	23.2	24.29	0.670316	-0.577088	0.0571494	0.0856595	1.06722	71.51	61.99	71.03	68.1767	34.47	42.84	31.4	36.2367	1.88143	0.911828	0.00228262	0.0143665	1.84265
548	PhoX family phosphatase CDS	KGB56_02805	268.65	291.65	308.09	289.463	374.92	348.89	314.09	345.967	1.1952	0.257252	0.0546766	0.107474	0.968696	268.65	291.65	308.09	289.463	209.46	134.67	168.09	170.74	0.58985	-0.76158	0.00832678	0.0197391	1.70467	645.76	642.78	628.24	638.927	268.65	291.65	308.09	289.463	2.20728	1.14227	1.02e-05	0.000646271	3.18959
549	GNAT family acetyltransferase CDS	KGB56_02810	28.9	23.59	21.82	24.77	60.49	36.33	41.9	46.24	1.86677	0.900548	0.0477233	0.0976903	1.01015	28.9	23.59	21.82	24.77	48.58	36.31	36.41	40.4333	1.63235	0.706951	0.0270661	0.0479567	1.31915	44.53	56.47	59.71	53.57	28.9	23.59	21.82	24.77	2.1627	1.11283	0.00478257	0.0230449	1.63742
550	chemotaxis protein CDS	KGB56_02815	52.25	89.63	53.97	65.2833	39.64	46.08	32.68	39.4667	0.604544	-0.72608	0.11355	0.185708	0.73117	52.25	89.63	53.97	65.2833	24.54	18.57	10.41	17.84	0.27327	-1.8716	0.0209978	0.0393164	1.40543	31.73	38.72	44.54	38.33	52.25	89.63	53.97	65.2833	0.587133	-0.768241	0.101722	0.188035	0.72576
551	YtoQ family protein CDS	KGB56_02820	140.31	201.55	131.75	157.87	169.58	165.32	165.43	166.777	1.05642	0.0791804	0.706604	0.769722	0.113666	140.31	201.55	131.75	157.87	154.88	137.28	112.24	134.8	0.853867	-0.227917	0.412109	0.45721	0.339884	187.13	164.69	193.6	181.807	140.31	201.55	131.75	157.87	1.15162	0.203668	0.368921	0.48749	0.312034
552	DUF2799 domain-containing protein CDS	KGB56_02825	41.64	59.97	58.5	53.37	61.53	42.47	48.2	50.7333	0.950596	-0.0730951	0.762569	0.814966	0.0888604	41.64	59.97	58.5	53.37	47.4	45.95	35.27	42.8733	0.803323	-0.315948	0.208892	0.253052	0.59679	75.08	70.15	68.07	71.1	41.64	59.97	58.5	53.37	1.33221	0.413821	0.0467369	0.106408	0.973028
553	GFA family protein CDS	KGB56_02830	70.18	95.89	95.21	87.0933	62.02	51.42	44.52	52.6533	0.604562	-0.726037	0.0251529	0.0621452	1.20659	70.18	95.89	95.21	87.0933	43.43	30.63	33.62	35.8933	0.412125	-1.27885	0.00531038	0.0142253	1.84694	51.08	80.21	52	61.0967	70.18	95.89	95.21	87.0933	0.701508	-0.511469	0.111386	0.200027	0.698911
554	GFA family protein CDS	KGB56_02835	157.39	185.82	167.52	170.243	160.15	159.25	144.45	154.617	0.90821	-0.138902	0.184355	0.269852	0.568874	157.39	185.82	167.52	170.243	88.13	69.04	67.38	74.85	0.439665	-1.18552	0.000861006	0.00422705	2.37396	140.21	170.59	162.13	157.643	157.39	185.82	167.52	170.243	0.925988	-0.110934	0.363364	0.482668	0.316351
555	SDR family oxidoreductase CDS	KGB56_02840	167.22	154.94	154.72	158.96	174.56	172.8	152.34	166.567	1.04785	0.0674359	0.408245	0.502572	0.298802	167.22	154.94	154.72	158.96	143.35	122.14	102.55	122.68	0.771766	-0.373764	0.0438497	0.0692007	1.15989	165.51	204.36	210.76	193.543	167.22	154.94	154.72	158.96	1.21756	0.283993	0.0786882	0.154697	0.810518
556	RNA methyltransferase CDS	KGB56_02845	68.72	73.86	65.68	69.42	69.22	67.1	57.45	64.59	0.930424	-0.104041	0.32792	0.42372	0.372921	68.72	73.86	65.68	69.42	76.52	57.08	47.01	60.2033	0.867233	-0.205508	0.362913	0.408777	0.388513	75.83	101.84	113.44	97.0367	68.72	73.86	65.68	69.42	1.39782	0.483179	0.072114	0.144992	0.838655
557	class I SAM-dependent rRNA methyltransferase CDS	KGB56_02850	20.27	31.45	23.46	25.06	13.03	12.98	12.47	12.8267	0.511838	-0.96624	0.0213195	0.0556781	1.25432	20.27	31.45	23.46	25.06	10.41	10.35	5.9	8.88667	0.354616	-1.49567	0.0113597	0.0248446	1.60477	12.06	7.5	10.87	10.1433	20.27	31.45	23.46	25.06	0.404762	-1.30485	0.0142627	0.0468543	1.32925
558	carbon monoxide dehydrogenase subunit G CDS	KGB56_02855	162.99	192.85	197.35	184.397	111.48	98.54	121.65	110.557	0.599559	-0.738027	0.0043399	0.019179	1.71717	162.99	192.85	197.35	184.397	149.69	101.53	100.36	117.193	0.63555	-0.653922	0.0261552	0.04678	1.32994	127.38	139.2	137.33	134.637	162.99	192.85	197.35	184.397	0.730147	-0.453741	0.0119756	0.0415587	1.38134
559	(2Fe-2S)-binding protein CDS	KGB56_02860	378.44	354.4	384.36	372.4	667.02	655.78	608.04	643.613	1.72828	0.789341	0.000180384	0.00275345	2.56012	378.44	354.4	384.36	372.4	627.48	523.66	637.02	596.053	1.60057	0.678588	0.0039454	0.0115344	1.93801	672.51	661.39	697.89	677.263	378.44	354.4	384.36	372.4	1.81864	0.862864	2.76e-05	0.000986592	3.00586
560	xanthine dehydrogenase family protein molybdopterin-binding subunit CDS	KGB56_02865	471.52	313.93	389.1	391.517	753.08	978.69	712.26	814.677	2.08082	1.05715	0.0110177	0.0354489	1.4504	471.52	313.93	389.1	391.517	573.23	547.86	686.85	602.647	1.53926	0.622239	0.0277341	0.0487976	1.3116	736.84	558.99	624.85	640.227	471.52	313.93	389.1	391.517	1.63525	0.709509	0.0227056	0.0639662	1.19405
561	hypothetical protein CDS	KGB56_02870	392.77	299.06	330.01	340.613	692.06	949.83	675.73	772.54	2.26809	1.18147	0.00968479	0.0327145	1.48526	392.77	299.06	330.01	340.613	473.38	515.6	625.75	538.243	1.58022	0.660124	0.0204792	0.0386312	1.41306	623.09	517.24	545.92	562.083	392.77	299.06	330.01	340.613	1.65021	0.722649	0.00616709	0.0271864	1.56565
562	xanthine dehydrogenase family protein subunit M CDS	KGB56_02875	509.1	371.75	426.87	435.907	883.73	1308.21	951.74	1047.89	2.40394	1.2654	0.0112528	0.0359874	1.44385	509.1	371.75	426.87	435.907	559.55	694.94	796.01	683.5	1.568	0.648922	0.0354174	0.0589218	1.22972	893.28	658.66	749.86	767.267	509.1	371.75	426.87	435.907	1.76016	0.815709	0.0138112	0.0458245	1.3389
563	hypothetical protein CDS	KGB56_02880	27.59	28.15	30.09	28.61	24.27	29.18	26.23	26.56	0.928347	-0.107264	0.273281	0.368631	0.433408	27.59	28.15	30.09	28.61	23.75	21.25	20.21	21.7367	0.759758	-0.396389	0.00605745	0.0156937	1.80428	21.2	19.43	17.31	19.3133	27.59	28.15	30.09	28.61	0.675055	-0.566922	0.00236812	0.0146614	1.83383
564	SDR family oxidoreductase CDS	KGB56_02885	184.09	161.41	203.57	183.023	86.34	82.11	116.22	94.89	0.518458	-0.9477	0.00558752	0.0226572	1.64479	184.09	161.41	203.57	183.023	124.61	95.56	74.6	98.2567	0.536853	-0.8974	0.0110233	0.0243373	1.61373	128.49	123.79	133.94	128.74	184.09	161.41	203.57	183.023	0.703408	-0.507567	0.0123285	0.042333	1.37332
565	(2Fe-2S)-binding protein CDS	KGB56_02890	36.11	72.39	58.17	55.5567	59.14	43.43	41.3	47.9567	0.863203	-0.212229	0.559666	0.641966	0.192488	36.11	72.39	58.17	55.5567	21.32	23.36	12.12	18.9333	0.340793	-1.55303	0.0300014	0.0518949	1.28488	43.3	68.04	57.22	56.1867	36.11	72.39	58.17	55.5567	1.01134	0.0162678	0.962972	0.975087	0.0109566
566	bfr CDS	KGB56_02895	316.66	696.49	349.55	454.233	485.51	506.39	382.29	458.063	1.00843	0.0121135	0.977459	0.982239	0.00778294	316.66	696.49	349.55	454.233	231.67	208.64	178.91	206.407	0.454407	-1.13794	0.113007	0.150941	0.821192	552.1	680.17	695.66	642.643	316.66	696.49	349.55	454.233	1.41479	0.500585	0.220078	0.332591	0.47809
567	hrpB CDS	KGB56_02900	5.26	8.41	8.66	7.44333	5.06	7.17	5.21	5.81333	0.781012	-0.356583	0.274379	0.36983	0.431998	5.26	8.41	8.66	7.44333	6.86	3.36	4.07	4.76333	0.639946	-0.643977	0.154522	0.195946	0.707863	7.92	7.94	5.91	7.25667	5.26	8.41	8.66	7.44333	0.974922	-0.0366418	0.891499	0.926377	0.0332121
568	glk CDS	KGB56_02905	17.99	23.03	26.57	22.53	8.75	9.27	8.45	8.82333	0.391626	-1.35245	0.00539627	0.022118	1.65525	17.99	23.03	26.57	22.53	15.52	10.18	8.05	11.25	0.499334	-1.00192	0.0277702	0.0487976	1.3116	15.09	17.81	19.78	17.56	17.99	23.03	26.57	22.53	0.779405	-0.359554	0.154628	0.254692	0.593984
569	methylglyoxal synthase CDS	KGB56_02910	139.32	121.12	158.69	139.71	52.39	47.56	66.33	55.4267	0.396727	-1.33378	0.00231702	0.0130658	1.88386	139.32	121.12	158.69	139.71	65.65	47.47	47.68	53.6	0.383652	-1.38213	0.00226437	0.0079238	2.10107	77.96	85.72	101.89	88.5233	139.32	121.12	158.69	139.71	0.633622	-0.658306	0.0167222	0.0525372	1.27953
570	DUF1194 domain-containing protein CDS	KGB56_02915	1441.88	1401.4	1322.57	1388.62	464.24	572.81	367.54	468.197	0.337168	-1.56846	0.000181198	0.00275795	2.55941	1441.88	1401.4	1322.57	1388.62	8.19	6.11	3.82	6.04	0.00434965	-7.84488	2.47e-06	0.000234003	3.63078	186.7	196.98	279.26	220.98	1441.88	1401.4	1322.57	1388.62	0.159137	-2.65166	1.39e-05	0.000739691	3.13095
571	winged helix-turn-helix transcriptional regulator CDS	KGB56_02920	37.63	49.16	42.68	43.1567	18.5	21.81	17.07	19.1267	0.443191	-1.174	0.00267327	0.0144221	1.84097	37.63	49.16	42.68	43.1567	8.97	5.31	4.68	6.32	0.146443	-2.77159	0.000511368	0.00294939	2.53027	15.41	18.55	19.4	17.7867	37.63	49.16	42.68	43.1567	0.412142	-1.27879	0.00202976	0.0134105	1.87255
572	BMP family ABC transporter substrate-binding protein CDS	KGB56_02925	173.99	150.08	150.19	158.087	37.98	37.07	31.26	35.4367	0.22416	-2.1574	0.000117824	0.00212886	2.67185	173.99	150.08	150.19	158.087	13.73	9.63	9.01	10.79	0.0682537	-3.87295	5.35e-05	0.000808701	3.09221	23.37	27.74	26.93	26.0133	173.99	150.08	150.19	158.087	0.164551	-2.60339	8.14e-05	0.00185849	2.73084
573	ABC transporter ATP-binding protein CDS	KGB56_02930	61.05	52.26	57.96	57.09	54.68	45.23	37.08	45.6633	0.799848	-0.322202	0.115491	0.188417	0.724879	61.05	52.26	57.96	57.09	43.03	32.69	35.75	37.1567	0.650844	-0.619617	0.00760638	0.018522	1.73231	30.11	39.14	44.24	37.83	61.05	52.26	57.96	57.09	0.662638	-0.593707	0.0167245	0.0525372	1.27953
574	ABC transporter permease CDS	KGB56_02935	72.17	61.13	63.57	65.6233	59.22	67.47	41.56	56.0833	0.854625	-0.226637	0.316654	0.412372	0.384711	72.17	61.13	63.57	65.6233	51.54	39.15	48.99	46.56	0.709504	-0.495118	0.0194929	0.0372603	1.42875	42.03	47.5	49.16	46.23	72.17	61.13	63.57	65.6233	0.704475	-0.50538	0.00821288	0.0324793	1.48839
575	ABC transporter permease CDS	KGB56_02940	89.62	72.64	74.59	78.95	79.81	84.22	59.59	74.54	0.944142	-0.0829244	0.659702	0.730527	0.136364	89.62	72.64	74.59	78.95	59.24	40.07	49.05	49.4533	0.626388	-0.674871	0.0186856	0.0361595	1.44178	54.44	45.99	54.45	51.6267	89.62	72.64	74.59	78.95	0.653916	-0.612823	0.0107492	0.0385027	1.41451
576	cdd CDS	KGB56_02945	78.11	70.63	73.05	73.93	56.39	62.62	55.23	58.08	0.785608	-0.348118	0.00758593	0.0278291	1.5555	78.11	70.63	73.05	73.93	45.21	32.69	44.22	40.7067	0.550611	-0.860895	0.00192231	0.00708627	2.14958	57.82	44.1	42.29	48.07	78.11	70.63	73.05	73.93	0.65021	-0.621023	0.0085802	0.0332692	1.47796
577	purine-nucleoside phosphorylase CDS	KGB56_02950	72.96	60.74	69.07	67.59	68.49	65.34	52.8	62.21	0.920402	-0.119663	0.420322	0.513866	0.28915	72.96	60.74	69.07	67.59	30.31	28.95	36.62	31.96	0.472851	-1.08054	0.00116819	0.00509893	2.29252	57.58	40.84	51.94	50.12	72.96	60.74	69.07	67.59	0.74153	-0.431423	0.0456801	0.104999	0.978815
578	deoC CDS	KGB56_02955	115.89	80.02	79.04	91.65	94.08	88.11	81.06	87.75	0.957447	-0.0627358	0.773995	0.824932	0.0835817	115.89	80.02	79.04	91.65	56.97	48.48	57.18	54.21	0.591489	-0.757576	0.0397281	0.0641073	1.19309	65.08	59.01	69.94	64.6767	115.89	80.02	79.04	91.65	0.705692	-0.50289	0.0976624	0.18196	0.740023
579	deoA CDS	KGB56_02960	90.81	64.95	71.45	75.7367	59.73	60.51	66.61	62.2833	0.822367	-0.282146	0.170641	0.254191	0.59484	90.81	64.95	71.45	75.7367	40.16	35.18	35.07	36.8033	0.485938	-1.04116	0.00804574	0.019322	1.71395	51.41	50.91	52.38	51.5667	90.81	64.95	71.45	75.7367	0.680868	-0.554553	0.0359694	0.088499	1.05306
580	phosphopentomutase CDS	KGB56_02965	49.97	41.65	41.79	44.47	27.07	42.85	30.78	33.5667	0.754816	-0.405803	0.1185	0.192382	0.715836	49.97	41.65	41.79	44.47	23.92	16.97	19.66	20.1833	0.453864	-1.13967	0.0020642	0.00746429	2.12701	31.22	22.21	25.79	26.4067	49.97	41.65	41.79	44.47	0.593809	-0.75193	0.00893069	0.0342279	1.46562
581	phytanoyl-CoA dioxygenase family protein CDS	KGB56_02970	15.22	16.2	19.1	16.84	11.89	14.8	8.6	11.7633	0.698535	-0.517595	0.0762997	0.137812	0.860714	15.22	16.2	19.1	16.84	11.02	9.02	5.95	8.66333	0.51445	-0.958898	0.0121428	0.0259881	1.58523	10.31	7.88	9.54	9.24333	15.22	16.2	19.1	16.84	0.548892	-0.865407	0.00514427	0.0240965	1.61805
582	adenosine deaminase CDS	KGB56_02975	30.56	22.07	26.1	26.2433	18.8	21.4	21.34	20.5133	0.781659	-0.355389	0.0920215	0.159121	0.798274	30.56	22.07	26.1	26.2433	15.7	13.1	13.01	13.9367	0.531056	-0.913065	0.00915176	0.021155	1.67459	18.96	15.64	13.3	15.9667	30.56	22.07	26.1	26.2433	0.608408	-0.716888	0.0252947	0.0685537	1.16397
583	URC4/urg3 family protein CDS	KGB56_02980	35.56	48.97	44.79	43.1067	25.49	22.53	18.96	22.3267	0.51794	-0.949143	0.00906897	0.0314659	1.50216	35.56	48.97	44.79	43.1067	20.33	10.77	14.92	15.34	0.355861	-1.49061	0.00454788	0.0127552	1.89431	27.51	29.82	30.5	29.2767	35.56	48.97	44.79	43.1067	0.679168	-0.55816	0.0271925	0.0721976	1.14148
584	upp CDS	KGB56_02985	121.67	121.23	135.73	126.21	107.52	75.69	93.71	92.3067	0.731374	-0.451319	0.0308332	0.0716452	1.14481	121.67	121.23	135.73	126.21	48.05	38.94	29.57	38.8533	0.307847	-1.69972	0.000257777	0.00193406	2.71353	104.2	128.34	118.38	116.973	121.67	121.23	135.73	126.21	0.926815	-0.109647	0.336744	0.457606	0.339508
585	phosphoribosylanthranilate isomerase CDS	KGB56_02990	147.6	147.02	182.72	159.113	68.27	85.92	85.15	79.78	0.501404	-0.995956	0.00378895	0.0176397	1.75351	147.6	147.02	182.72	159.113	16.13	17.38	11.59	15.0333	0.0944819	-3.40382	0.000270021	0.00197679	2.70404	125.88	146.69	141.44	138.003	147.6	147.02	182.72	159.113	0.867327	-0.205352	0.189137	0.295585	0.529318
586	TIGR02281 family clan AA aspartic protease CDS	KGB56_02995	62.99	62.93	68.96	64.96	71.36	60.87	76.55	69.5933	1.07133	0.0993975	0.408837	0.502957	0.298469	62.99	62.93	68.96	64.96	82.53	59.56	44.67	62.2533	0.958333	-0.0614005	0.820798	0.842853	0.0742481	91.45	99.27	79.08	89.9333	62.99	62.93	68.96	64.96	1.38444	0.469304	0.0158321	0.0503803	1.29774
587	galactose mutarotase CDS	KGB56_03000	216.26	302.22	262.46	260.313	189.28	142.08	229.68	187.013	0.718416	-0.477108	0.107607	0.177961	0.749675	216.26	302.22	262.46	260.313	158.43	103.69	85.24	115.787	0.444797	-1.16878	0.0120824	0.0258693	1.58721	283.74	231.62	217.85	244.403	216.26	302.22	262.46	260.313	0.938881	-0.0909852	0.644446	0.734455	0.134035
588	histone deacetylase family protein CDS	KGB56_03005	243.94	245.82	236.81	242.19	282	196.44	231.07	236.503	0.97652	-0.0342788	0.831208	0.869511	0.0607248	243.94	245.82	236.81	242.19	134.47	93.83	100.48	109.593	0.45251	-1.14398	0.000502364	0.00292714	2.53356	309.64	292.71	295.16	299.17	243.94	245.82	236.81	242.19	1.23527	0.304826	0.000665572	0.00655202	2.18363
589	DUF805 domain-containing protein CDS	KGB56_03010	24.07	38.49	35.15	32.57	21.79	12.79	15.63	16.7367	0.513868	-0.960531	0.0361407	0.0801513	1.09609	24.07	38.49	35.15	32.57	12.66	9.6	13.48	11.9133	0.365776	-1.45097	0.0102218	0.022998	1.63831	20.19	19.65	22.7	20.8467	24.07	38.49	35.15	32.57	0.640057	-0.643727	0.0582083	0.123582	0.908045
590	dapE CDS	KGB56_03015	55.39	77.17	68.19	66.9167	45.53	39.66	41.16	42.1167	0.62939	-0.667974	0.0194296	0.0519949	1.28404	55.39	77.17	68.19	66.9167	30.04	26.96	20.72	25.9067	0.387148	-1.36904	0.0039951	0.0116285	1.93448	43.01	58.01	53.77	51.5967	55.39	77.17	68.19	66.9167	0.771059	-0.375088	0.118801	0.209589	0.678631
591	hypothetical protein CDS	KGB56_03020	56.61	57.64	49.31	54.52	26.12	27.33	21.11	24.8533	0.455857	-1.13335	0.000790033	0.00648633	2.188	56.61	57.64	49.31	54.52	14.81	10.74	9.3	11.6167	0.213072	-2.23059	0.00015757	0.00144812	2.8392	25.98	14.66	21.43	20.69	56.61	57.64	49.31	54.52	0.379494	-1.39785	0.00129692	0.00985589	2.0063
592	DUF2189 domain-containing protein CDS	KGB56_03025	927.76	962.12	969.87	953.25	1781.99	1478.71	1940.56	1733.75	1.81878	0.862972	0.00457998	0.0197956	1.70343	927.76	962.12	969.87	953.25	620.49	471.16	595.89	562.513	0.590101	-0.760967	0.00123932	0.00530056	2.27568	1669.09	1538.27	1452.33	1553.23	927.76	962.12	969.87	953.25	1.6294	0.704345	0.000735828	0.00690587	2.16078
593	truA CDS	KGB56_03030	58.31	69.4	62.63	63.4467	156.48	127.86	137.88	140.74	2.21824	1.14942	0.00100322	0.00768994	2.11408	58.31	69.4	62.63	63.4467	48	32.8	42.35	41.05	0.647	-0.628162	0.0150635	0.0305059	1.51562	100.88	88.31	96.73	95.3067	58.31	69.4	62.63	63.4467	1.50215	0.587033	0.00290435	0.0169351	1.77121
594	N-acetyltransferase CDS	KGB56_03035	210.4	280.66	181.69	224.25	199.57	182.24	205.99	195.933	0.873727	-0.194745	0.402097	0.4965	0.304081	210.4	280.66	181.69	224.25	109.76	95.47	80.02	95.0833	0.424006	-1.23784	0.0135041	0.0279992	1.55285	182.24	156.95	188.75	175.98	210.4	280.66	181.69	224.25	0.784749	-0.349697	0.193933	0.301396	0.520862
595	fmt CDS	KGB56_03040	30.15	29.63	36.18	31.9867	14.97	15.34	15.23	15.18	0.474573	-1.0753	0.00133365	0.0091176	2.04012	30.15	29.63	36.18	31.9867	14.94	12.77	10.94	12.8833	0.402772	-1.31196	0.00134737	0.00568483	2.24528	16.98	21.79	24.42	21.0633	30.15	29.63	36.18	31.9867	0.658504	-0.602737	0.0225865	0.0637188	1.19573
596	peptide deformylase CDS	KGB56_03045	29.39	42.23	37.6	36.4067	13.22	16.06	17.29	15.5233	0.426387	-1.22976	0.00610238	0.0240295	1.61925	29.39	42.23	37.6	36.4067	18.1	14.9	9.28	14.0933	0.387109	-1.36919	0.00804647	0.019322	1.71395	19.82	19.06	17.53	18.8033	29.39	42.23	37.6	36.4067	0.51648	-0.953214	0.00991692	0.0367099	1.43522
597	rmuC CDS	KGB56_03050	647.22	676.23	589.64	637.697	1866.05	1491.7	1793.08	1716.94	2.69241	1.4289	0.000776881	0.00642803	2.19192	647.22	676.23	589.64	637.697	100.58	70.45	83.89	84.9733	0.13325	-2.90779	3.31e-05	0.000619757	3.20778	1174.27	1106.25	1164.64	1148.39	647.22	676.23	589.64	637.697	1.80084	0.848666	0.000103631	0.00210109	2.67755
598	LysR family transcriptional regulator CDS	KGB56_03055	35.49	46.87	32.44	38.2667	116.89	66.59	96.22	93.2333	2.43641	1.28476	0.0226366	0.0579443	1.23699	35.49	46.87	32.44	38.2667	35.12	20.15	19.19	24.82	0.648606	-0.624585	0.118094	0.156751	0.80479	67.58	71.54	64.92	68.0133	35.49	46.87	32.44	38.2667	1.77735	0.829729	0.00343054	0.0188839	1.72391
599	VOC family protein CDS	KGB56_03060	10.15	18.71	16.13	14.9967	8.55	12.77	20.72	14.0133	0.93443	-0.0978417	0.833246	0.871299	0.0598326	10.15	18.71	16.13	14.9967	26.9	8.59	7.33	14.2733	0.951767	-0.0713196	0.92056	0.930545	0.0312626	12.72	12.77	13.29	12.9267	10.15	18.71	16.13	14.9967	0.861969	-0.214292	0.46112	0.576618	0.239112
600	carbon-nitrogen hydrolase family protein CDS	KGB56_03065	20.1	28.73	22.55	23.7933	21.93	27.71	23	24.2133	1.01765	0.0252443	0.899472	0.92382	0.0344129	20.1	28.73	22.55	23.7933	25.25	21.28	14.18	20.2367	0.850518	-0.233586	0.437952	0.482055	0.316903	24.63	23.48	15.62	21.2433	20.1	28.73	22.55	23.7933	0.892827	-0.163547	0.54118	0.645958	0.189796
601	carbon-nitrogen hydrolase family protein CDS	KGB56_03070	20.7	26.09	13.54	20.11	17.93	20.73	22	20.22	1.00547	0.00786992	0.978455	0.982524	0.00765676	20.7	26.09	13.54	20.11	13.22	8.44	8.58	10.08	0.501243	-0.996417	0.0644547	0.0944506	1.0248	19.76	20.21	18.58	19.5167	20.7	26.09	13.54	20.11	0.970496	-0.0432064	0.879312	0.917483	0.0374022
602	glyoxylate/hydroxypyruvate reductase A CDS	KGB56_03075	18.43	24.67	19.66	20.92	18.9	20.32	19.64	19.62	0.937859	-0.0925578	0.54184	0.625435	0.203818	18.43	24.67	19.66	20.92	13.01	12.36	8.28	11.2167	0.53617	-0.899239	0.0158946	0.0318732	1.49657	21.22	14.43	12.86	16.17	18.43	24.67	19.66	20.92	0.772945	-0.371563	0.211563	0.322659	0.491256
603	hypothetical protein CDS	KGB56_03080	225.43	371.94	276.89	291.42	11.4	5.93	21.13	12.82	0.0439915	-4.50663	0.00296098	0.0151821	1.81867	225.43	371.94	276.89	291.42	6.5	5.41	7.78	6.56333	0.0225219	-5.47253	0.00267428	0.00889529	2.05084	10.96	14.28	4.48	9.90667	225.43	371.94	276.89	291.42	0.0339945	-4.87856	0.00281635	0.0165309	1.7817
604	prepilin peptidase CDS	KGB56_03085	17.78	28.38	21.83	22.6633	7.6	2.18	10.08	6.62	0.292102	-1.77546	0.0143133	0.0423106	1.37355	17.78	28.38	21.83	22.6633	16.28	11.84	7.86	11.9933	0.529195	-0.918127	0.0532894	0.0808021	1.09258	5.58	2.22	5.92	4.57333	17.78	28.38	21.83	22.6633	0.201794	-2.30904	0.00542892	0.0250987	1.60035
605	cpaB CDS	KGB56_03090	16.4	27.4	34.42	26.0733	12.5	13.54	20.48	15.5067	0.594733	-0.749686	0.143171	0.222897	0.651895	16.4	27.4	34.42	26.0733	75.82	68.09	37.98	60.63	2.32536	1.21746	0.0526766	0.0801311	1.0962	18.53	22.69	18.77	19.9967	16.4	27.4	34.42	26.0733	0.766939	-0.382816	0.32456	0.445379	0.35127
606	type II and III secretion system protein family protein CDS	KGB56_03095	29.08	45.23	49.56	41.29	34.32	24.28	29.47	29.3567	0.710987	-0.492104	0.15752	0.239139	0.62135	29.08	45.23	49.56	41.29	89.85	65.92	50.45	68.74	1.66481	0.735357	0.103166	0.139765	0.854602	34.66	33.04	34.8	34.1667	29.08	45.23	49.56	41.29	0.82748	-0.273203	0.318499	0.439218	0.35732
607	CpaD family pilus assembly protein CDS	KGB56_03100	84.38	78.34	91.76	84.8267	49.78	43.98	59.52	51.0933	0.602326	-0.731383	0.00482566	0.0205565	1.68705	84.38	78.34	91.76	84.8267	107.96	118.2	110.23	112.13	1.32187	0.402583	0.00534954	0.0142996	1.84468	49.74	55.45	58.34	54.51	84.38	78.34	91.76	84.8267	0.642605	-0.637997	0.00281361	0.0165309	1.7817
608	AAA family ATPase CDS	KGB56_03105	34.19	26.39	37.54	32.7067	36.16	30.6	39.12	35.2933	1.07909	0.109811	0.566058	0.6479	0.188492	34.19	26.39	37.54	32.7067	57.44	63.49	66.21	62.38	1.90726	0.931499	0.0021146	0.00759483	2.11948	31.54	31.4	31.7	31.5467	34.19	26.39	37.54	32.7067	0.964533	-0.0520972	0.743248	0.81573	0.0884534
609	tadA CDS	KGB56_03110	33.54	25.74	24.81	28.03	38.3	34.71	39.17	37.3933	1.33405	0.415809	0.0386348	0.084041	1.07551	33.54	25.74	24.81	28.03	40.71	42.3	52.43	45.1467	1.61066	0.687648	0.0204164	0.0385372	1.41412	33.54	26.79	30.75	30.36	33.54	25.74	24.81	28.03	1.08313	0.1152	0.529745	0.636077	0.19649
610	type II secretion system F family protein CDS	KGB56_03115	43.03	36.76	41.11	40.3	36.12	35.38	51.77	41.09	1.0196	0.0280075	0.895685	0.920999	0.0357409	43.03	36.76	41.11	40.3	44.09	51.77	50.53	48.7967	1.21084	0.276003	0.0480412	0.0744474	1.12815	34.32	37.57	33.51	35.1333	43.03	36.76	41.11	40.3	0.871795	-0.197939	0.0815432	0.15884	0.799039
611	type II secretion system F family protein CDS	KGB56_03120	75.66	68.73	69.62	71.3367	53.38	47.67	51.12	50.7233	0.711042	-0.491994	0.00166609	0.0106374	1.97317	75.66	68.73	69.62	71.3367	62.75	65.19	58.5	62.1467	0.871174	-0.198967	0.0348085	0.0581736	1.23527	45.87	63.4	58.97	56.08	75.66	68.73	69.62	71.3367	0.786131	-0.347157	0.0552937	0.119301	0.923354
612	tetratricopeptide repeat protein CDS	KGB56_03125	17.48	19.71	14.95	17.38	12.39	9.71	16.62	12.9067	0.742616	-0.429312	0.140249	0.219427	0.658709	17.48	19.71	14.95	17.38	29.31	25.11	18.36	24.26	1.39586	0.481151	0.118682	0.157491	0.802743	17.02	24.05	18.26	19.7767	17.48	19.71	14.95	17.38	1.1379	0.186371	0.403167	0.521838	0.282464
613	leucyl aminopeptidase family protein CDS	KGB56_03130	74.44	97.53	101.67	91.2133	35.92	37.84	41.15	38.3033	0.419931	-1.25177	0.00355314	0.0169124	1.77179	74.44	97.53	101.67	91.2133	40.15	24.78	23.61	29.5133	0.323564	-1.62788	0.00351435	0.0106737	1.97169	50.17	52.12	49.23	50.5067	74.44	97.53	101.67	91.2133	0.55372	-0.852771	0.00876831	0.0338252	1.47076
614	MarR family transcriptional regulator CDS	KGB56_03135	30.72	75.6	40.97	49.0967	7.6	14.59	10.84	11.01	0.224251	-2.15681	0.0500994	0.101036	0.995525	30.72	75.6	40.97	49.0967	18.28	8.65	10.26	12.3967	0.252495	-1.98567	0.0575718	0.0861297	1.06485	6.74	8.79	5.9	7.14333	30.72	75.6	40.97	49.0967	0.145495	-2.78096	0.0368008	0.0899198	1.04614
615	C40 family peptidase CDS	KGB56_03140	40.31	43.63	34.37	39.4367	24.07	31.27	30.43	28.59	0.72496	-0.464027	0.0373815	0.0821897	1.08518	40.31	43.63	34.37	39.4367	25.81	18.17	14.02	19.3333	0.490238	-1.02845	0.0101759	0.0229432	1.63935	33.07	40.68	37.46	37.07	40.31	43.63	34.37	39.4367	0.939988	-0.0892855	0.535214	0.641195	0.19301
616	pilus assembly protein N-terminal domain-containing protein CDS	KGB56_03145	75.12	82.07	93.37	83.52	52.5	62.08	65.15	59.91	0.717313	-0.479325	0.0225731	0.0578708	1.23754	75.12	82.07	93.37	83.52	185.04	217.97	128.35	177.12	2.12069	1.08453	0.0247911	0.0448231	1.3485	76.01	71.54	70.91	72.82	75.12	82.07	93.37	83.52	0.871887	-0.197787	0.126367	0.219081	0.659396
617	pilus assembly protein CDS	KGB56_03150	58.11	74.71	107.91	80.2433	55.93	45.05	53.35	51.4433	0.641092	-0.641397	0.127333	0.203487	0.691463	58.11	74.71	107.91	80.2433	107.16	97.65	66.71	90.5067	1.1279	0.173643	0.618886	0.65711	0.182362	57.44	79.22	65.48	67.38	58.11	74.71	107.91	80.2433	0.839696	-0.252061	0.465473	0.580694	0.236053
618	pilus assembly protein CDS	KGB56_03155	79.17	90.74	110.28	93.3967	68.5	60.58	77.41	68.83	0.736964	-0.440334	0.0755296	0.136653	0.864381	79.17	90.74	110.28	93.3967	107.87	98.52	75.52	93.97	1.00614	0.00882919	0.967489	0.972616	0.0120585	86.7	98.06	112.13	98.9633	79.17	90.74	110.28	93.3967	1.0596	0.083523	0.658618	0.745329	0.127652
619	bifunctional enoyl-CoA hydratase/phosphate acetyltransferase CDS	KGB56_03160	202	116.59	151.23	156.607	39.12	49.96	36.33	41.8033	0.266932	-1.90546	0.0102987	0.033874	1.47013	202	116.59	151.23	156.607	55.85	55.29	53.6	54.9133	0.350645	-1.51192	0.0148688	0.0302038	1.51994	40.03	38.36	42.3	40.23	202	116.59	151.23	156.607	0.256886	-1.9608	0.00939665	0.0354762	1.45006
620	acetate kinase CDS	KGB56_03165	145.79	79.15	111	111.98	27.53	34.52	26.33	29.46	0.263083	-1.92641	0.0131484	0.0397471	1.40069	145.79	79.15	111	111.98	40.67	40.29	36.05	39.0033	0.348306	-1.52157	0.0194175	0.0371697	1.42981	20.02	20.33	27.87	22.74	145.79	79.15	111	111.98	0.203072	-2.29994	0.0100559	0.0369924	1.43189
621	dienelactone hydrolase family protein CDS	KGB56_03170	49.05	80.2	84.56	71.27	112.44	62.85	142.8	106.03	1.48772	0.573106	0.249837	0.343017	0.464684	49.05	80.2	84.56	71.27	52.07	45.14	29.36	42.19	0.591974	-0.756394	0.0896889	0.124296	0.905542	123.77	123.75	96.47	114.663	49.05	80.2	84.56	71.27	1.60886	0.686037	0.0395316	0.0946335	1.02396
622	HAD family phosphatase CDS	KGB56_03175	68.25	91.54	108.72	89.5033	50.98	50.49	43.83	48.4333	0.541134	-0.885941	0.0263812	0.0643716	1.19131	68.25	91.54	108.72	89.5033	54.49	40.33	26.18	40.3333	0.450635	-1.14997	0.0262943	0.0469813	1.32807	66.72	75.14	44.92	62.26	68.25	91.54	108.72	89.5033	0.695617	-0.523636	0.139175	0.235857	0.627351
623	DUF4265 domain-containing protein CDS	KGB56_03180	36.39	31.71	36.6	34.9	17.44	10.81	10.94	13.0633	0.374308	-1.4177	0.00128605	0.00883768	2.05366	36.39	31.71	36.6	34.9	9.9	10.52	9.41	9.94333	0.284909	-1.81143	0.00010567	0.00116215	2.93474	9.5	8.84	15.95	11.43	36.39	31.71	36.6	34.9	0.327507	-1.6104	0.00106843	0.00874503	2.05824
624	dapD CDS	KGB56_03185	50.62	70.72	65.27	62.2033	69.03	92.03	39.83	66.9633	1.07652	0.106379	0.784185	0.831788	0.0799875	50.62	70.72	65.27	62.2033	54.27	34.55	30.82	39.88	0.641123	-0.641326	0.0770736	0.109528	0.960476	50	32.59	33.88	38.8233	50.62	70.72	65.27	62.2033	0.624136	-0.680068	0.0464844	0.106113	0.974231
625	LysR family transcriptional regulator CDS	KGB56_03190	25.18	45.55	24.48	31.7367	25.6	21.84	20.42	22.62	0.71274	-0.488552	0.267331	0.362548	0.440635	25.18	45.55	24.48	31.7367	30.87	24.83	12.35	22.6833	0.714736	-0.484518	0.361823	0.407808	0.389544	26.33	17.98	23.48	22.5967	25.18	45.55	24.48	31.7367	0.712005	-0.490041	0.280525	0.399718	0.398247
626	pyrimidine 5'-nucleotidase CDS	KGB56_03195	84.24	109.4	100.67	98.1033	156.67	182.22	106.23	148.373	1.51242	0.596858	0.0993044	0.168102	0.774426	84.24	109.4	100.67	98.1033	181.82	110.3	70.88	121	1.23339	0.302633	0.529467	0.572001	0.242603	130.63	134.02	153.32	139.323	84.24	109.4	100.67	98.1033	1.42017	0.506063	0.0156623	0.0500289	1.30078
627	argB CDS	KGB56_03200	90.99	90.99	102.32	94.7667	80.44	63.07	66.14	69.8833	0.737425	-0.439431	0.0191254	0.0515184	1.28804	90.99	90.99	102.32	94.7667	86.69	62.53	48.17	65.7967	0.694302	-0.526365	0.0709514	0.102112	0.990925	88.24	100.93	92.54	93.9033	90.99	90.99	102.32	94.7667	0.99089	-0.0132033	0.878624	0.917259	0.0375081
628	EAL domain-containing protein CDS	KGB56_03205	71.44	77.82	110.64	86.6333	123.45	84.07	110.8	106.107	1.22478	0.292521	0.310865	0.407024	0.39038	71.44	77.82	110.64	86.6333	121.6	71.49	70.9	87.9967	1.01574	0.0225266	0.950723	0.957392	0.0189102	160.85	163.06	144.66	156.19	71.44	77.82	110.64	86.6333	1.80289	0.850308	0.00665898	0.0286006	1.54362
629	YihA family ribosome biogenesis GTP-binding protein CDS	KGB56_03210	29.12	43.16	57.66	43.3133	17.18	11.55	24.08	17.6033	0.406418	-1.29896	0.0460939	0.0953841	1.02052	29.12	43.16	57.66	43.3133	24.74	19.98	14.6	19.7733	0.456518	-1.13126	0.0545423	0.0824029	1.08406	23.73	14.22	20.15	19.3667	29.12	43.16	57.66	43.3133	0.447129	-1.16124	0.0511317	0.113219	0.946082
630	yidC CDS	KGB56_03215	215.9	197.38	196.85	203.377	30.7	30.29	28.72	29.9033	0.147034	-2.76578	1.03e-05	0.000612316	3.21302	215.9	197.38	196.85	203.377	27.21	21.1	17.78	22.03	0.108321	-3.20661	1.21e-05	0.000403653	3.39399	28.12	22.13	25.84	25.3633	215.9	197.38	196.85	203.377	0.124711	-3.00334	1.06e-05	0.000646271	3.18959
631	rnpA CDS	KGB56_03220	25.81	80.69	56.28	54.26	24.26	30.33	20.39	24.9933	0.460622	-1.11835	0.14392	0.223997	0.649758	25.81	80.69	56.28	54.26	35.74	19.51	13.28	22.8433	0.420998	-1.24812	0.142292	0.182927	0.737722	19.68	30.07	27.98	25.91	25.81	80.69	56.28	54.26	0.477516	-1.06638	0.154794	0.254887	0.593652
632	rpmH CDS	KGB56_03225	63.19	249.78	117.83	143.6	59.68	73.49	46.78	59.9833	0.417711	-1.25942	0.209147	0.297786	0.526096	63.19	249.78	117.83	143.6	118.54	69.23	38.77	75.5133	0.525859	-0.927252	0.320298	0.366264	0.436206	56.75	81.78	84.91	74.48	63.19	249.78	117.83	143.6	0.518663	-0.947131	0.28536	0.404979	0.392568
633	TVP38/TMEM64 family protein CDS	KGB56_03230	83.63	88.22	112.51	94.7867	10.3	7.62	10.38	9.43333	0.0995217	-3.32884	0.000691552	0.00609852	2.21478	83.63	88.22	112.51	94.7867	9.42	8.82	5.04	7.76	0.0818681	-3.61056	0.000657861	0.00351565	2.45399	7.37	11.49	7.29	8.71667	83.63	88.22	112.51	94.7867	0.0919609	-3.44284	0.000687241	0.00656587	2.18271
634	FAD-dependent oxidoreductase CDS	KGB56_03235	25.85	28.16	26.75	26.92	8.23	9.41	7.79	8.47667	0.314884	-1.66711	2.41e-05	0.000849925	3.07062	25.85	28.16	26.75	26.92	6.82	3.18	4.73	4.91	0.182392	-2.45488	6.12e-05	0.000875462	3.05776	9.91	12.01	8.79	10.2367	25.85	28.16	26.75	26.92	0.380263	-1.39493	0.000135233	0.00238657	2.62223
635	HAMP domain-containing histidine kinase CDS	KGB56_03240	68.74	109.15	87.58	88.49	85.9	68.74	82.91	79.1833	0.894828	-0.160318	0.508004	0.596885	0.224109	68.74	109.15	87.58	88.49	124.76	97.21	84.01	101.993	1.1526	0.204889	0.465214	0.509424	0.29292	106.7	78.57	80.95	88.74	68.74	109.15	87.58	88.49	1.00283	0.00407012	0.987284	0.990536	0.00412979
636	dipeptidase CDS	KGB56_03255	130.31	105.64	118.91	118.287	205.77	173.25	211.11	196.71	1.66299	0.733783	0.00474878	0.0203104	1.69228	130.31	105.64	118.91	118.287	158.54	127.63	118.2	134.79	1.13952	0.188426	0.30725	0.353194	0.451986	190.27	182.7	150.89	174.62	130.31	105.64	118.91	118.287	1.47624	0.561931	0.015864	0.0504305	1.29731
637	nitroreductase CDS	KGB56_03260	217.2	270.49	215.24	234.31	34.65	30.09	34.2	32.98	0.140754	-2.82876	0.000376266	0.0043076	2.36576	217.2	270.49	215.24	234.31	28.16	37.81	26.1	30.69	0.13098	-2.93258	0.000383645	0.00245435	2.61006	39.82	45.38	31.28	38.8267	217.2	270.49	215.24	234.31	0.165706	-2.5933	0.000459348	0.00507402	2.29465
638	mog CDS	KGB56_03265	69.84	85.02	79.38	78.08	25.12	28.96	32.9	28.9933	0.371329	-1.42923	0.000588222	0.00556976	2.25416	69.84	85.02	79.38	78.08	24.76	18.69	16.74	20.0633	0.256959	-1.96039	0.000326558	0.00220946	2.65571	30.61	31.39	42.48	34.8267	69.84	85.02	79.38	78.08	0.446038	-1.16476	0.00179399	0.0123264	1.90916
639	alpha-hydroxy-acid oxidizing protein CDS	KGB56_03270	206.03	247.31	274.14	242.493	184.8	169.12	141.2	165.04	0.680596	-0.555129	0.0302768	0.0707258	1.15042	206.03	247.31	274.14	242.493	19.15	11.15	10.01	13.4367	0.0554105	-4.1737	0.00033275	0.0022346	2.6508	197.21	215.27	233.68	215.387	206.03	247.31	274.14	242.493	0.888217	-0.171016	0.293458	0.413217	0.383821
640	hypothetical protein CDS	KGB56_03275	188.46	209.34	212.79	203.53	174.29	148.76	187.95	170.333	0.836895	-0.256881	0.0735202	0.133746	0.873718	188.46	209.34	212.79	203.53	17.94	11.68	12.98	14.2	0.0697686	-3.84128	1.74e-05	0.00046468	3.33285	230.68	251.06	238.37	240.037	188.46	209.34	212.79	203.53	1.17937	0.238013	0.019368	0.0578644	1.23759
641	hypothetical protein CDS	KGB56_03280	192.52	222.65	235.19	216.787	177.47	147.64	154.43	159.847	0.737345	-0.439587	0.0215483	0.056044	1.25147	192.52	222.65	235.19	216.787	20.88	11.82	9.72	14.14	0.0652254	-3.93842	0.000102436	0.00114628	2.94071	200.2	269.15	266.35	245.233	192.52	222.65	235.19	216.787	1.13122	0.177879	0.33283	0.45403	0.342915
642	ferric reductase-like transmembrane domain-containing protein CDS	KGB56_03285	194.63	186.68	191.65	190.987	268.65	271.04	208.94	249.543	1.3066	0.385818	0.0457415	0.0948026	1.02318	194.63	186.68	191.65	190.987	21.55	11.78	15.46	16.2633	0.0851543	-3.55378	1.17e-06	0.000167072	3.7771	239.11	302.37	335.31	292.263	194.63	186.68	191.65	190.987	1.53028	0.613797	0.0232518	0.0648025	1.18841
643	hypothetical protein CDS	KGB56_03290	176.66	150.84	150.15	159.217	202.39	221.62	188.75	204.253	1.28286	0.359368	0.0252389	0.062267	1.20574	176.66	150.84	150.15	159.217	11.83	8.84	11.26	10.6433	0.0668481	-3.90297	7.12e-05	0.000941412	3.02622	200.26	182.71	230.59	204.52	176.66	150.84	150.15	159.217	1.28454	0.361251	0.0514532	0.113741	0.944083
644	glutathione S-transferase family protein CDS	KGB56_03295	81.32	114.05	108.36	101.243	59.25	60.13	44.04	54.4733	0.538044	-0.894205	0.0146781	0.0431966	1.36455	81.32	114.05	108.36	101.243	35.23	25.02	20.01	26.7533	0.264248	-1.92004	0.00251929	0.00850761	2.07019	67.38	79.46	77.42	74.7533	81.32	114.05	108.36	101.243	0.738353	-0.437617	0.0696239	0.141269	0.849953
645	transporter substrate-binding domain-containing protein CDS	KGB56_03300	35.3	42.75	48.94	42.33	15.41	14.85	11.52	13.9267	0.329002	-1.60383	0.00233328	0.0130974	1.88281	35.3	42.75	48.94	42.33	29.13	27.48	16.41	24.34	0.575006	-0.798351	0.0327276	0.0553483	1.2569	17.95	18.44	16.02	17.47	35.3	42.75	48.94	42.33	0.41271	-1.2768	0.00344823	0.0189447	1.72251
646	amino acid ABC transporter permease CDS	KGB56_03305	46.28	40.85	43.08	43.4033	89.2	70.74	83.21	81.05	1.86737	0.901006	0.00265484	0.0143885	1.84198	46.28	40.85	43.08	43.4033	13.01	16.33	10.1	13.1467	0.302895	-1.72311	0.000224969	0.00176519	2.75321	60.58	66.38	62.76	63.24	46.28	40.85	43.08	43.4033	1.45703	0.543032	0.00101321	0.00839724	2.07586
647	NUDIX hydrolase CDS	KGB56_03310	323.93	394.52	348.49	355.647	1261.91	971.09	1188.81	1140.6	3.20713	1.68128	0.000942275	0.00731779	2.13562	323.93	394.52	348.49	355.647	184.23	158.47	131.33	158.01	0.444289	-1.17043	0.00154166	0.00615193	2.21099	772.24	791.63	728.46	764.11	323.93	394.52	348.49	355.647	2.14851	1.10334	0.000126223	0.00228501	2.64111
648	kynU CDS	KGB56_03315	11	22.23	26.99	20.0733	15.44	12.72	10.24	12.8	0.637662	-0.649136	0.217361	0.306185	0.514016	11	22.23	26.99	20.0733	21.46	19.45	14.1	18.3367	0.913484	-0.130549	0.756263	0.782941	0.106271	26.42	22.65	21.39	23.4867	11	22.23	26.99	20.0733	1.17004	0.226562	0.530371	0.636397	0.196272
649	kynA CDS	KGB56_03320	21.99	17.87	33.44	24.4333	23.92	12.72	14.8	17.1467	0.701774	-0.510923	0.276663	0.371965	0.429498	21.99	17.87	33.44	24.4333	25.76	24.39	17.14	22.43	0.918008	-0.123421	0.728077	0.758181	0.120227	42.48	28.89	25.72	32.3633	21.99	17.87	33.44	24.4333	1.32456	0.40551	0.316734	0.437579	0.358944
650	ABC transporter ATP-binding protein CDS	KGB56_03325	4.9	12.08	10.19	9.05667	16.24	12.71	19.56	16.17	1.78543	0.836268	0.0715347	0.131167	0.882174	4.9	12.08	10.19	9.05667	23.48	22.39	14.45	20.1067	2.2201	1.15062	0.0362633	0.0598662	1.22282	17.38	12.9	13.03	14.4367	4.9	12.08	10.19	9.05667	1.59404	0.672686	0.107777	0.195463	0.708936
651	ABC transporter ATP-binding protein CDS	KGB56_03330	5.92	10.82	10.9	9.21333	7.41	7.34	5.96	6.90333	0.749276	-0.41643	0.248825	0.342336	0.465547	5.92	10.82	10.9	9.21333	15.38	13.09	10.82	13.0967	1.42149	0.507405	0.139284	0.179786	0.745243	9.25	11.5	10.9	10.55	5.92	10.82	10.9	9.21333	1.14508	0.195448	0.494208	0.605031	0.218222
652	branched-chain amino acid ABC transporter permease CDS	KGB56_03335	3.53	7.55	7.51	6.19667	6.23	7.15	8.19	7.19	1.1603	0.214499	0.530568	0.615232	0.210961	3.53	7.55	7.51	6.19667	9.15	10.93	8.47	9.51667	1.53577	0.618964	0.0945697	0.130009	0.886027	8.49	6.97	6.41	7.29	3.53	7.55	7.51	6.19667	1.17644	0.234426	0.498627	0.608898	0.215455
653	branched-chain amino acid ABC transporter permease CDS	KGB56_03340	15.46	10.89	10.9	12.4167	16.22	14.6	14.66	15.16	1.22094	0.287992	0.163887	0.246211	0.608692	15.46	10.89	10.9	12.4167	15.33	19.09	16.64	17.02	1.37074	0.454953	0.0704296	0.101553	0.993307	15.81	19.28	12.95	16.0133	15.46	10.89	10.9	12.4167	1.28966	0.366996	0.205281	0.314977	0.501721
654	ABC transporter substrate-binding protein CDS	KGB56_03345	83.13	57.12	65.85	68.7	99.98	144.15	109.3	117.81	1.71485	0.77808	0.0336628	0.0762869	1.11755	83.13	57.12	65.85	68.7	94.44	119.74	136.03	116.737	1.69922	0.764876	0.028394	0.0496801	1.30382	107.44	114.33	114.98	112.25	83.13	57.12	65.85	68.7	1.63392	0.708333	0.00556458	0.025558	1.59247
655	hemin uptake protein HemP CDS	KGB56_03350	35.26	32.36	31.81	33.1433	20.16	19.05	16.3	18.5033	0.558282	-0.840934	0.000734323	0.00628249	2.20187	35.26	32.36	31.81	33.1433	12.73	6.49	7.72	8.98	0.270944	-1.88393	0.000382185	0.00245434	2.61007	20.76	19.33	26.31	22.1333	35.26	32.36	31.81	33.1433	0.667806	-0.582498	0.00987378	0.0366268	1.4362
656	hypothetical protein CDS	KGB56_03355	17.08	14.84	19.78	17.2333	14.1	13.88	14.05	14.01	0.812959	-0.298745	0.0871993	0.152319	0.817245	17.08	14.84	19.78	17.2333	8.8	7.89	5.62	7.43667	0.431528	-1.21247	0.0046232	0.0128983	1.88947	7.01	7.31	9.64	7.98667	17.08	14.84	19.78	17.2333	0.463443	-1.10954	0.00500527	0.0237181	1.62492
657	MotA/TolQ/ExbB proton channel family protein CDS	KGB56_03360	13.94	14.04	14.2	14.06	9.08	15.46	12.11	12.2167	0.868895	-0.202746	0.374074	0.468963	0.328862	13.94	14.04	14.2	14.06	11.77	8.26	6.4	8.81	0.6266	-0.674383	0.0290846	0.0506548	1.29538	9.66	9.17	9.11	9.31333	13.94	14.04	14.2	14.06	0.662399	-0.594227	1.52e-05	0.000766593	3.11544
658	biopolymer transporter ExbD CDS	KGB56_03365	5.24	9.48	13.75	9.49	6.82	12.08	8.52	9.14	0.963119	-0.0542139	0.909899	0.932006	0.0305814	5.24	9.48	13.75	9.49	7.66	8.32	3.63	6.53667	0.688795	-0.537853	0.36022	0.406434	0.39101	5.19	3.81	9.89	6.29667	5.24	9.48	13.75	9.49	0.663505	-0.59182	0.356926	0.476021	0.322374
659	biopolymer transporter ExbD CDS	KGB56_03370	5.05	6.07	6.74	5.95333	4.77	3.1	1.57	3.14667	0.528555	-0.919873	0.0551253	0.108054	0.96636	5.05	6.07	6.74	5.95333	4.14	3.12	4.03	3.76333	0.632139	-0.661687	0.0204084	0.0385372	1.41412	5.15	2.73	4.46	4.11333	5.05	6.07	6.74	5.95333	0.690929	-0.53339	0.102336	0.188994	0.723552
660	TonB family protein CDS	KGB56_03375	31.11	19.72	21.26	24.03	20.06	14.67	24.36	19.6967	0.81967	-0.286885	0.393635	0.487865	0.3117	31.11	19.72	21.26	24.03	13.5	13.83	9.64	12.3233	0.512831	-0.963444	0.0372835	0.0612021	1.21323	16.65	21.07	15.72	17.8133	31.11	19.72	21.26	24.03	0.741296	-0.431879	0.188935	0.295485	0.529465
661	rirA CDS	KGB56_03380	1578.65	1975.65	1559.71	1704.67	2569.12	1753.06	2541.57	2287.92	1.34215	0.424542	0.123737	0.199179	0.700757	1578.65	1975.65	1559.71	1704.67	1534.46	1203.42	850.76	1196.21	0.701727	-0.511018	0.100989	0.13734	0.862202	2389.01	2740.46	2556.04	2561.84	1578.65	1975.65	1559.71	1704.67	1.50283	0.587686	0.00717716	0.0299422	1.52372
662	GntR family transcriptional regulator CDS	KGB56_03385	33.35	41.77	36.95	37.3567	22.96	23.23	24.8	23.6633	0.633443	-0.658712	0.00545256	0.0222966	1.65176	33.35	41.77	36.95	37.3567	21.78	21.11	11.88	18.2567	0.488712	-1.03294	0.00895481	0.0208266	1.68138	24.36	38.24	37.65	33.4167	33.35	41.77	36.95	37.3567	0.89453	-0.160798	0.486592	0.598328	0.22306
663	BCCT family transporter CDS	KGB56_03390	26.6	24.97	23.86	25.1433	23.37	20.8	22.23	22.1333	0.880286	-0.183955	0.0506393	0.101777	0.992351	26.6	24.97	23.86	25.1433	28.08	23.3	24.19	25.19	1.00186	0.0026752	0.979039	0.982925	0.00747977	19.86	19.1	16.55	18.5033	26.6	24.97	23.86	25.1433	0.735914	-0.442391	0.00654914	0.0282838	1.54846
664	mandelate racemase/muconate lactonizing enzyme family protein CDS	KGB56_03395	7.88	6.89	2.84	5.87	5.12	2.17	5.46	4.25	0.72402	-0.465898	0.433445	0.52712	0.27809	7.88	6.89	2.84	5.87	6.69	7.9	6.2	6.93	1.18058	0.239495	0.549177	0.590413	0.228844	4.25	4.4	3.32	3.99	7.88	6.89	2.84	5.87	0.679727	-0.556972	0.299439	0.41965	0.377113
665	UxaA family hydrolase CDS	KGB56_03400	12.44	9.83	4.06	8.77667	12.65	10.14	7.63	10.14	1.15534	0.208313	0.659401	0.730362	0.136462	12.44	9.83	4.06	8.77667	12.19	7.88	7.78	9.28333	1.05773	0.0809698	0.868492	0.884646	0.0532304	3.81	4.49	7.81	5.37	12.44	9.83	4.06	8.77667	0.61185	-0.708751	0.285697	0.405348	0.392171
666	UxaA family hydrolase CDS	KGB56_03405	11.11	5.07	5.87	7.35	4.28	7.38	4.08	5.24667	0.713832	-0.486343	0.388201	0.483157	0.315912	11.11	5.07	5.87	7.35	8.25	4.4	4.07	5.57333	0.758277	-0.399204	0.486694	0.530757	0.275104	5.56	4.11	3.49	4.38667	11.11	5.07	5.87	7.35	0.596825	-0.744619	0.210873	0.321792	0.492424
667	nuclear transport factor 2 family protein CDS	KGB56_03410	12.54	9.02	8.08	9.88	8.15	12.28	10.87	10.4333	1.05601	0.0786172	0.776239	0.825833	0.0831078	12.54	9.02	8.08	9.88	2.47	3.71	3.18	3.12	0.315789	-1.66297	0.00855792	0.020106	1.69667	6.59	9.45	10.23	8.75667	12.54	9.02	8.08	9.88	0.886302	-0.174129	0.55614	0.659128	0.18103
668	DMT family transporter CDS	KGB56_03415	9.03	11.99	8.75	9.92333	6.95	3.56	4.43	4.98	0.501847	-0.994679	0.0271505	0.0656756	1.1826	9.03	11.99	8.75	9.92333	4.21	2.93	3.91	3.68333	0.371179	-1.42981	0.0048622	0.0133824	1.87347	10.28	9.36	5.48	8.37333	9.03	11.99	8.75	9.92333	0.843802	-0.245023	0.437584	0.556225	0.25475
669	glutathione S-transferase C-terminal domain-containing protein CDS	KGB56_03420	10.6	5.69	8.9	8.39667	4.54	2.63	7.12	4.76333	0.567289	-0.817845	0.134434	0.212598	0.672442	10.6	5.69	8.9	8.39667	4.23	3.08	1.53	2.94667	0.350933	-1.51073	0.029202	0.0508094	1.29406	5.25	5.6	4.19	5.01333	10.6	5.69	8.9	8.39667	0.597062	-0.744047	0.0872055	0.167233	0.776678
670	LysR family transcriptional regulator CDS	KGB56_03425	27.64	32.12	29.36	29.7067	23.08	13.55	21.09	19.24	0.647666	-0.626678	0.0302412	0.0707048	1.15055	27.64	32.12	29.36	29.7067	13.72	11.99	6.48	10.73	0.361198	-1.46914	0.00172373	0.00658177	2.18166	20.43	23.02	23.53	22.3267	27.64	32.12	29.36	29.7067	0.751571	-0.412019	0.0103682	0.0376617	1.4241
671	TetR/AcrR family transcriptional regulator CDS	KGB56_03430	21.19	30.08	27.89	26.3867	17.11	11.93	15.29	14.7767	0.560005	-0.836488	0.0195005	0.0521323	1.28289	21.19	30.08	27.89	26.3867	16.07	10.96	5.88	10.97	0.41574	-1.26625	0.0178718	0.0350572	1.45522	14.6	19.03	16.61	16.7467	21.19	30.08	27.89	26.3867	0.634664	-0.655935	0.0313375	0.0798847	1.09754
672	TonB-dependent siderophore receptor CDS	KGB56_03435	8.88	11.37	10.3	10.1833	12.18	9.6	14.34	12.04	1.18232	0.241626	0.296646	0.392572	0.406081	8.88	11.37	10.3	10.1833	5.07	3	3.5	3.85667	0.378723	-1.40078	0.00267603	0.00889553	2.05083	9.18	9.67	10.71	9.85333	8.88	11.37	10.3	10.1833	0.967594	-0.0475261	0.717813	0.795374	0.0994287
673	iron-siderophore ABC transporter substrate-binding protein CDS	KGB56_03440	1.88	1.95	1.96	1.93	4.68	2	6.43	4.37	2.26425	1.17903	0.131179	0.20813	0.681665	1.88	1.95	1.96	1.93	2.7	1.05	1.61	1.78667	0.925734	-0.11133	0.782332	0.806941	0.0931583	4.79	4.21	3.05	4.01667	1.88	1.95	1.96	1.93	2.08117	1.0574	0.015167	0.0490243	1.30959
674	iron ABC transporter permease CDS	KGB56_03445	5.25	3.51	4.61	4.45667	7.18	3.12	6.96	5.75333	1.29095	0.368433	0.410637	0.504348	0.29727	5.25	3.51	4.61	4.45667	2.35	1.41	1.42	1.72667	0.387435	-1.36798	0.0101846	0.0229531	1.63916	6.17	6.8	7.69	6.88667	5.25	3.51	4.61	4.45667	1.54525	0.627841	0.0225155	0.0636277	1.19635
675	iron chelate uptake ABC transporter family permease subunit CDS	KGB56_03450	4.44	6.95	3.42	4.93667	8.33	4.53	6.43	6.43	1.3025	0.381282	0.380849	0.475904	0.32248	4.44	6.95	3.42	4.93667	2.63	4.3	2.86	3.26333	0.66104	-0.597191	0.226483	0.272066	0.565326	6.76	3.74	7.1	5.86667	4.44	6.95	3.42	4.93667	1.18839	0.249004	0.56804	0.668608	0.174828
676	ABC transporter ATP-binding protein CDS	KGB56_03455	3.66	3.43	3.86	3.65	2.79	2.83	7.88	4.5	1.23288	0.302029	0.642303	0.716325	0.14489	3.66	3.43	3.86	3.65	1.86	1.13	1.88	1.62333	0.444749	-1.16894	0.00183752	0.00685161	2.16421	5.11	2.46	4.19	3.92	3.66	3.43	3.86	3.65	1.07397	0.102957	0.748717	0.819194	0.0866134
677	siderophore-interacting protein CDS	KGB56_03460	2.8	2.17	3	2.65667	3.15	2.95	4.31	3.47	1.30615	0.385318	0.1738	0.257781	0.588749	2.8	2.17	3	2.65667	2.37	2.76	1.95	2.36	0.888331	-0.17083	0.435144	0.479164	0.319516	5.23	3.07	4.96	4.42	2.8	2.17	3	2.65667	1.66374	0.734429	0.0715638	0.144257	0.840863
678	feoB CDS	KGB56_03465	40.08	36.65	32.13	36.2867	2.9	1.8	2	2.23333	0.0615469	-4.02217	0.000126824	0.0022234	2.65298	40.08	36.65	32.13	36.2867	1.01	1.69	0.87	1.19	0.0327944	-4.93041	0.000110551	0.0011924	2.92358	1.91	3.16	1.97	2.34667	40.08	36.65	32.13	36.2867	0.0646702	-3.95075	0.000130906	0.00233346	2.632
679	ferrous iron transport protein A CDS	KGB56_03470	42.18	68.26	32.2	47.5467	2.8	1.94	3.69	2.81	0.0590998	-4.0807	0.0141796	0.042103	1.37569	42.18	68.26	32.2	47.5467	0.2	0.94	0.44	0.526667	0.0110768	-6.49631	0.0119392	0.0256858	1.59031	3.59	1.72	0.84	2.05	42.18	68.26	32.2	47.5467	0.0431155	-4.53565	0.0134744	0.0449818	1.34696
680	MFS transporter CDS	KGB56_03475	18.99	20.03	20.68	19.9	11.2	8.31	13.62	11.0433	0.554941	-0.849593	0.00534656	0.0219963	1.65765	18.99	20.03	20.68	19.9	10.81	5.63	9.03	8.49	0.426633	-1.22893	0.00203132	0.00736543	2.1328	9.28	10.38	16.32	11.9933	18.99	20.03	20.68	19.9	0.60268	-0.730536	0.0242778	0.0666136	1.17644
681	TonB-dependent receptor CDS	KGB56_03480	25.05	32.05	29.11	28.7367	31.76	23.93	32.53	29.4067	1.02332	0.0332505	0.854047	0.888503	0.0513411	25.05	32.05	29.11	28.7367	10.93	7.48	7.74	8.71667	0.303329	-1.72104	0.000979673	0.00456493	2.34057	28.5	20.86	29.4	26.2533	25.05	32.05	29.11	28.7367	0.913583	-0.130392	0.503846	0.614142	0.211731
682	carbon starvation protein A CDS	KGB56_03485	80.38	57.15	66.09	67.8733	23.85	28.55	31.78	28.06	0.413417	-1.27433	0.0050854	0.0212538	1.67256	80.38	57.15	66.09	67.8733	11.41	9.64	9.6	10.2167	0.150525	-2.73192	0.00105537	0.00480269	2.31852	30.93	43.12	29.99	34.68	80.38	57.15	66.09	67.8733	0.510952	-0.968741	0.0141375	0.0466415	1.33123
683	yehT CDS	KGB56_03490	12.33	13.28	13.42	13.01	6.71	5.85	6.31	6.29	0.483474	-1.04849	9.18e-05	0.00181274	2.74166	12.33	13.28	13.42	13.01	12.73	8.65	6.62	9.33333	0.717397	-0.479157	0.114762	0.152939	0.815482	11.91	17.01	7.58	12.1667	12.33	13.28	13.42	13.01	0.935178	-0.096687	0.774133	0.836775	0.0773911
684	sensor histidine kinase CDS	KGB56_03495	13.66	12.51	9.22	11.7967	6.07	7.51	7.01	6.86333	0.581803	-0.781398	0.0241331	0.0604694	1.21846	13.66	12.51	9.22	11.7967	15.42	12.12	10.21	12.5833	1.06669	0.0931349	0.716969	0.748533	0.125789	9.47	8.54	9.03	9.01333	13.66	12.51	9.22	11.7967	0.764058	-0.388247	0.109603	0.197829	0.703709
685	ABC transporter ATP-binding protein CDS	KGB56_03500	8.57	13.66	13.09	11.7733	8.9	7.62	10.25	8.92333	0.757928	-0.399868	0.184635	0.269901	0.568796	8.57	13.66	13.09	11.7733	6.36	4.51	5.24	5.37	0.456116	-1.13253	0.0195707	0.0373525	1.42768	8.67	5.98	9.12	7.92333	8.57	13.66	13.09	11.7733	0.67299	-0.571343	0.110643	0.199098	0.700933
686	carbohydrate ABC transporter permease CDS	KGB56_03505	22.81	16.19	20.92	19.9733	8.55	10.45	12.51	10.5033	0.525868	-0.927228	0.0141516	0.0420668	1.37606	22.81	16.19	20.92	19.9733	9.26	9.82	6.52	8.53333	0.427236	-1.22689	0.00669865	0.0169122	1.7718	11.43	14.72	18.27	14.8067	22.81	16.19	20.92	19.9733	0.741322	-0.431828	0.137554	0.234237	0.630344
687	sugar ABC transporter permease CDS	KGB56_03510	25.72	21.52	24.6	23.9467	16.35	20.14	20.19	18.8933	0.788976	-0.341948	0.047464	0.0973846	1.01151	25.72	21.52	24.6	23.9467	16.29	9.76	10.18	12.0767	0.504315	-0.987603	0.00843639	0.0198732	1.70173	23.16	18.87	20.67	20.9	25.72	21.52	24.6	23.9467	0.872773	-0.196322	0.159831	0.260916	0.5835
688	carbohydrate ABC transporter substrate-binding protein CDS	KGB56_03515	55.25	57.36	42.52	51.71	67.85	82.06	58.89	69.6	1.34597	0.428644	0.0941319	0.161926	0.790683	55.25	57.36	42.52	51.71	70.89	44.56	40.32	51.9233	1.00413	0.0059397	0.984944	0.987733	0.00536029	67.77	49.05	54.11	56.9767	55.25	57.36	42.52	51.71	1.10185	0.139928	0.508485	0.618094	0.208946
689	response regulator CDS	KGB56_03520	16.54	21.69	19.79	19.34	13.4	9.56	13.1	12.02	0.62151	-0.686151	0.0196999	0.0525594	1.27935	16.54	21.69	19.79	19.34	13.32	10.82	9.7	11.28	0.583247	-0.777821	0.011992	0.0257285	1.58959	13.41	21.54	18.13	17.6933	16.54	21.69	19.79	19.34	0.914857	-0.128382	0.587532	0.686078	0.163626
690	two-component sensor histidine kinase CDS	KGB56_03525	3.86	8.23	2.23	4.77333	4.24	2.13	6.82	4.39667	0.921089	-0.118587	0.874991	0.906034	0.0428556	3.86	8.23	2.23	4.77333	2.74	2.73	1.43	2.3	0.481844	-1.05336	0.250771	0.29668	0.527712	2.4	1.31	1.98	1.89667	3.86	8.23	2.23	4.77333	0.397346	-1.33153	0.188961	0.295485	0.529465
691	sugar kinase CDS	KGB56_03530	97.74	65.48	84.27	82.4967	19.91	20.52	18.07	19.5	0.236373	-2.08086	0.00256284	0.0139772	1.85458	97.74	65.48	84.27	82.4967	21.98	19.36	14.59	18.6433	0.225989	-2.14568	0.00265467	0.00884667	2.05322	32.77	25.43	33.95	30.7167	97.74	65.48	84.27	82.4967	0.372338	-1.42531	0.00599218	0.0267708	1.57234
692	oxidoreductase CDS	KGB56_03535	36.3	33.41	29.46	33.0567	23.96	22.14	14.4	20.1667	0.610064	-0.712969	0.0219069	0.0565449	1.24761	36.3	33.41	29.46	33.0567	16.05	8.6	8.6	11.0833	0.335283	-1.57655	0.00229458	0.00798049	2.09797	15.8	17.39	19.04	17.41	36.3	33.41	29.46	33.0567	0.526671	-0.925025	0.00203725	0.0134266	1.87203
693	ptsP CDS	KGB56_03540	89.33	106.89	91.96	96.06	5.59	6.02	4.59	5.4	0.0562149	-4.1529	7.84e-05	0.00167311	2.77647	89.33	106.89	91.96	96.06	2.46	1.92	1.37	1.91667	0.0199528	-5.64726	6.72e-05	0.000911926	3.04004	4.73	3.82	4.27	4.27333	89.33	106.89	91.96	96.06	0.0444861	-4.4905	7.41e-05	0.00177273	2.75136
694	ptsG CDS	KGB56_03545	94.85	75.48	72.56	80.9633	18.79	25.64	18.95	21.1267	0.260941	-1.9382	0.00123836	0.00866712	2.06213	94.85	75.48	72.56	80.9633	12.7	6.79	7.3	8.93	0.110297	-3.18054	0.000574804	0.00319389	2.49568	17.26	13.01	16.4	15.5567	94.85	75.48	72.56	80.9633	0.192145	-2.37974	0.000777193	0.00714264	2.14614
695	nucleotidyl transferase AbiEii/AbiGii toxin family protein CDS	KGB56_03550	41.85	68.35	42.53	50.91	53.83	41.31	74.43	56.5233	1.11026	0.150897	0.688404	0.755694	0.121654	41.85	68.35	42.53	50.91	33.41	21.16	20.74	25.1033	0.493092	-1.02007	0.0557408	0.0838632	1.07643	51.45	60.88	67.93	60.0867	41.85	68.35	42.53	50.91	1.18025	0.239096	0.408285	0.527306	0.277937
696	IS6 family transposase CDS	KGB56_03555	27.99	30.97	22.87	27.2767	25.79	17.84	41.78	28.47	1.04375	0.0617751	0.880127	0.909048	0.0414131	27.99	30.97	22.87	27.2767	11.9	7	7.75	8.88333	0.325675	-1.61849	0.00282948	0.00920969	2.03576	32.33	35.93	23.9	30.72	27.99	30.97	22.87	27.2767	1.12624	0.171511	0.466017	0.5811	0.235749
697	bifunctional 5,10-methylenetetrahydrofolate dehydrogenase/5,10-methenyltetrahydrofolate cyclohydrolase CDS	KGB56_03560	7.42	8.14	5.69	7.08333	10.33	11.01	5.45	8.93	1.26071	0.334232	0.385209	0.480901	0.317945	7.42	8.14	5.69	7.08333	6.54	5.1	5.4	5.68	0.801882	-0.318538	0.173723	0.216066	0.665413	8.08	9.63	7.26	8.32333	7.42	8.14	5.69	7.08333	1.17506	0.232733	0.285091	0.404813	0.392745
698	purU CDS	KGB56_03565	4.48	8.97	4.23	5.89333	3.76	4.12	3.83	3.90333	0.66233	-0.594377	0.266926	0.362226	0.44102	4.48	8.97	4.23	5.89333	3.41	2.1	2.12	2.54333	0.431561	-1.21236	0.104363	0.141278	0.849925	5.71	4.65	4.27	4.87667	4.48	8.97	4.23	5.89333	0.827489	-0.273189	0.559494	0.66148	0.179483
699	aminopeptidase P family protein CDS	KGB56_03570	1.95	5.11	6.06	4.37333	3.55	1.66	4.22	3.14333	0.71875	-0.476438	0.446877	0.539502	0.268007	1.95	5.11	6.06	4.37333	3.76	3.17	2.58	3.17	0.724848	-0.46425	0.403114	0.448522	0.348216	2.7	2.53	4.54	3.25667	1.95	5.11	6.06	4.37333	0.744665	-0.425337	0.469495	0.584202	0.233437
700	TRAP transporter large permease CDS	KGB56_03575	7.22	8.32	5.65	7.06333	9.34	6.17	10.21	8.57333	1.21378	0.279507	0.356989	0.452044	0.344819	7.22	8.32	5.65	7.06333	3.58	2.61	4.02	3.40333	0.481831	-1.0534	0.0141337	0.0290888	1.53627	8.22	3.88	9.38	7.16	7.22	8.32	5.65	7.06333	1.01369	0.0196104	0.960715	0.973358	0.0117272
701	TRAP transporter small permease CDS	KGB56_03580	8.66	5.09	10.77	8.17333	6.22	6.56	5.15	5.97667	0.73124	-0.451583	0.268566	0.363885	0.439036	8.66	5.09	10.77	8.17333	10.54	7.57	5.18	7.76333	0.949837	-0.0742483	0.865429	0.881695	0.0546817	7.22	6.66	7.39	7.09	8.66	5.09	10.77	8.17333	0.867455	-0.205139	0.5524	0.655281	0.183573
702	dctP CDS	KGB56_03585	14.17	16.08	16.34	15.53	15.4	16.79	17.16	16.45	1.05924	0.0830298	0.349411	0.444828	0.351808	14.17	16.08	16.34	15.53	25.29	21.68	19.82	22.2633	1.43357	0.519612	0.0181828	0.0355314	1.44939	17.83	15.6	12.73	15.3867	14.17	16.08	16.34	15.53	0.990771	-0.0133771	0.934031	0.955435	0.0197988
703	arylmalonate decarboxylase CDS	KGB56_03590	11.77	16.74	15.47	14.66	21.87	20.08	18.9	20.2833	1.38358	0.46841	0.0309587	0.0718447	1.14361	11.77	16.74	15.47	14.66	10.31	6.92	6.28	7.83667	0.534561	-0.903573	0.0247433	0.0447978	1.34874	19.87	11.04	13.72	14.8767	11.77	16.74	15.47	14.66	1.01478	0.0211662	0.946054	0.963443	0.0161738
704	GntR family transcriptional regulator CDS	KGB56_03595	95.72	162.31	94.46	117.497	117.95	97.9	92.28	102.71	0.874152	-0.194043	0.566899	0.648322	0.188209	95.72	162.31	94.46	117.497	64.32	49.73	39.88	51.31	0.436693	-1.19531	0.0480433	0.0744474	1.12815	73.37	61.73	69.33	68.1433	95.72	162.31	94.46	117.497	0.57996	-0.785975	0.0950379	0.177886	0.749857
705	GntR family transcriptional regulator CDS	KGB56_03600	23.16	28.45	30.39	27.3333	15.03	10.39	21.3	15.5733	0.569756	-0.811584	0.0372435	0.0819977	1.0862	23.16	28.45	30.39	27.3333	18.32	12.81	8.49	13.2067	0.483171	-1.0494	0.0167508	0.0332636	1.47803	18.15	24.13	22.12	21.4667	23.16	28.45	30.39	27.3333	0.785366	-0.348563	0.102867	0.189666	0.72201
706	hypothetical protein CDS	KGB56_03605	10.02	3.78	6.15	6.65	3.97	15.07	15.44	11.4933	1.72832	0.789371	0.311002	0.407024	0.39038	10.02	3.78	6.15	6.65	6.29	3.2	3.02	4.17	0.627068	-0.673307	0.304164	0.349874	0.456089	12.94	5.49	6.34	8.25667	10.02	3.78	6.15	6.65	1.2416	0.312205	0.617827	0.711137	0.148047
707	Asp-tRNA(Asn)/Glu-tRNA(Gln) amidotransferase GatCAB subunit A CDS	KGB56_03610	6.98	6.37	8.26	7.20333	7.42	9.77	9.61	8.93333	1.24017	0.310534	0.139735	0.218767	0.660019	6.98	6.37	8.26	7.20333	4.15	3.01	3.25	3.47	0.481721	-1.05373	0.00471266	0.0130724	1.88364	4.63	4.44	6.74	5.27	6.98	6.37	8.26	7.20333	0.731606	-0.450862	0.104495	0.19167	0.717446
708	FAD-dependent oxidoreductase CDS	KGB56_03615	4.88	3.68	3.49	4.01667	3.31	5.88	3.32	4.17	1.03817	0.0540486	0.880763	0.909351	0.0412685	4.88	3.68	3.49	4.01667	3.29	2.55	2.64	2.82667	0.703734	-0.506897	0.0735053	0.105104	0.978382	4.17	3.28	4.07	3.84	4.88	3.68	3.49	4.01667	0.956017	-0.0648924	0.750336	0.82012	0.0861224
709	sarcosine oxidase subunit delta CDS	KGB56_03620	16.8	15.68	18.5	16.9933	7.46	3.12	13.22	7.93333	0.46685	-1.09897	0.0406457	0.0874825	1.05808	16.8	15.68	18.5	16.9933	5.45	3.73	3.75	4.31	0.253629	-1.97921	0.000221235	0.00174881	2.75726	8.17	11.51	2.69	7.45667	16.8	15.68	18.5	16.9933	0.4388	-1.18837	0.0241424	0.0662761	1.17864
710	(2Fe-2S)-binding protein CDS	KGB56_03625	22.17	18.49	19.57	20.0767	15.57	11.32	13.24	13.3767	0.666279	-0.585801	0.0151539	0.0441565	1.35501	22.17	18.49	19.57	20.0767	7.74	7.43	6.49	7.22	0.359621	-1.47545	0.000370597	0.00241051	2.61789	14.28	11.31	13.39	12.9933	22.17	18.49	19.57	20.0767	0.647186	-0.627748	0.00722928	0.030025	1.52252
711	hypothetical protein CDS	KGB56_03630	31.23	34.63	34.61	33.49	26.12	29.35	25.68	27.05	0.807704	-0.308102	0.0163736	0.0463502	1.33395	31.23	34.63	34.61	33.49	14.49	12.93	11.12	12.8467	0.383597	-1.38234	0.000158035	0.00144988	2.83867	25.1	24.46	24.37	24.6433	31.23	34.63	34.61	33.49	0.735842	-0.442533	0.00155207	0.0111515	1.95267
712	low specificity L-threonine aldolase CDS	KGB56_03635	8.45	7.74	8.6	8.26333	7.57	8.64	6.72	7.64333	0.92497	-0.112522	0.370801	0.465759	0.331839	8.45	7.74	8.6	8.26333	3.7	2.19	2.57	2.82	0.341267	-1.55103	0.000489714	0.00288399	2.54001	6.02	5.64	8.3	6.65333	8.45	7.74	8.6	8.26333	0.805163	-0.312647	0.138553	0.235287	0.628402
713	DMT family transporter CDS	KGB56_03640	9.61	11.36	11.66	10.8767	12.15	8.98	9.81	10.3133	0.948207	-0.0767258	0.648299	0.721358	0.141849	9.61	11.36	11.66	10.8767	3.08	3.94	2.67	3.23	0.296966	-1.75163	0.000496769	0.00290958	2.53617	11.56	8.48	13.04	11.0267	9.61	11.36	11.66	10.8767	1.01379	0.0197602	0.924527	0.948819	0.0228165
714	hypothetical protein CDS	KGB56_03645	22.19	40.05	18.15	26.7967	32.27	46.74	20.39	33.1333	1.23647	0.30623	0.566804	0.648322	0.188209	22.19	40.05	18.15	26.7967	23.19	14.59	13.03	16.9367	0.632044	-0.661904	0.255343	0.300617	0.521987	21.62	21.2	12.34	18.3867	22.19	40.05	18.15	26.7967	0.686155	-0.543394	0.317934	0.43878	0.357753
715	hypothetical protein CDS	KGB56_03650	18.47	23.87	20.78	21.04	45.98	39.09	41.99	42.3533	2.01299	1.00934	0.00109855	0.00812743	2.09005	18.47	23.87	20.78	21.04	16.23	13.87	14.48	14.86	0.706274	-0.501701	0.0227605	0.041995	1.3768	40.68	29.25	23.86	31.2633	18.47	23.87	20.78	21.04	1.4859	0.571337	0.120699	0.211742	0.674193
716	hypothetical protein CDS	KGB56_03655	41.62	76.48	34.77	50.9567	102.74	101.61	74.64	92.9967	1.82501	0.867908	0.0568087	0.110336	0.957285	41.62	76.48	34.77	50.9567	67.6	26.37	30.29	41.42	0.812848	-0.298943	0.63201	0.668905	0.174635	65.31	56	60.31	60.54	41.62	76.48	34.77	50.9567	1.18807	0.248618	0.507768	0.617788	0.20916
717	IS6 family transposase CDS	KGB56_03660	64.17	60.14	64.21	62.84	73.65	62.23	66.92	67.6	1.07575	0.10534	0.254247	0.347813	0.458654	64.17	60.14	64.21	62.84	47.33	32.81	31.56	37.2333	0.59251	-0.755088	0.00811098	0.0193817	1.71261	82.47	87.19	67.14	78.9333	64.17	60.14	64.21	62.84	1.2561	0.328951	0.0603418	0.126893	0.896562
718	recombinase family protein CDS	KGB56_03665	13.39	13.62	13.65	13.5533	10.71	11.13	15.44	12.4267	0.916872	-0.125208	0.498054	0.588186	0.230485	13.39	13.62	13.65	13.5533	8.72	9.48	8.21	8.80333	0.649533	-0.622526	0.000230811	0.00179775	2.74527	17.33	17.41	15.61	16.7833	13.39	13.62	13.65	13.5533	1.23832	0.308382	0.00551239	0.0254183	1.59485
719	hypothetical protein CDS	KGB56_03670	85.4	103.67	111.85	100.307	71.8	49.77	74.63	65.4	0.652001	-0.617055	0.0345441	0.0774908	1.11075	85.4	103.67	111.85	100.307	61.5	52.66	32.06	48.74	0.48591	-1.04124	0.0116686	0.0253295	1.59637	72.6	115.82	86.79	91.7367	85.4	103.67	111.85	100.307	0.914562	-0.128847	0.596698	0.694035	0.158619
720	hypothetical protein CDS	KGB56_03675	69.25	73.21	106.34	82.9333	35.83	29.07	45.91	36.9367	0.445378	-1.1669	0.0225273	0.0578091	1.238	69.25	73.21	106.34	82.9333	73.15	48.97	31.48	51.2	0.617363	-0.695808	0.132926	0.173065	0.761791	53.72	68.48	62.4	61.5333	69.25	73.21	106.34	82.9333	0.741961	-0.430584	0.162442	0.264044	0.578324
721	AAA family ATPase CDS	KGB56_03680	94.77	108.99	119.04	107.6	100.34	74.48	96.13	90.3167	0.839374	-0.252614	0.180433	0.264767	0.577135	94.77	108.99	119.04	107.6	87.62	78.06	61.56	75.7467	0.703965	-0.506424	0.0372131	0.0611055	1.21392	123.05	141.71	122.38	129.047	94.77	108.99	119.04	107.6	1.19932	0.262215	0.0862504	0.16582	0.780362
722	RidA family protein CDS	KGB56_03685	15.27	14.97	11.76	14	5.46	6.72	8.95	7.04333	0.503095	-0.991097	0.0101523	0.0336159	1.47346	15.27	14.97	11.76	14	9.17	5.45	4.84	6.48667	0.463333	-1.10988	0.0129282	0.0271121	1.56684	7.68	11.37	10.06	9.70333	15.27	14.97	11.76	14	0.693095	-0.528874	0.0509942	0.113008	0.946889
723	DUF3726 domain-containing protein CDS	KGB56_03690	76.63	56.7	56.33	63.22	13.89	11.26	13.61	12.92	0.204366	-2.29077	0.00173979	0.010917	1.9619	76.63	56.7	56.33	63.22	13.38	8.57	7.27	9.74	0.154065	-2.69839	0.0015416	0.00615193	2.21099	21.43	18.74	13.09	17.7533	76.63	56.7	56.33	63.22	0.280818	-1.83229	0.0031217	0.0176974	1.75209
724	hypothetical protein CDS	KGB56_03695	14.28	12.11	16.27	14.22	16.02	13.92	17.13	15.69	1.10338	0.141924	0.38997	0.484643	0.314578	14.28	12.11	16.27	14.22	9.62	8.47	7.96	8.68333	0.610642	-0.711601	0.0129863	0.0271801	1.56575	15.71	15.22	11.61	14.18	14.28	12.11	16.27	14.22	0.997187	-0.00406393	0.983002	0.987837	0.00531467
725	BCCT family transporter CDS	KGB56_03700	9.28	9.48	7.58	8.78	11.82	11.39	9.85	11.02	1.25513	0.327831	0.0576952	0.111446	0.952935	9.28	9.48	7.58	8.78	6.83	3.98	5.84	5.55	0.632118	-0.661733	0.0350015	0.0583762	1.23376	8.87	11.77	12.34	10.9933	9.28	9.48	7.58	8.78	1.25209	0.324336	0.146801	0.244914	0.610987
726	membrane dipeptidase CDS	KGB56_03705	3.44	3.39	2.77	3.2	2.98	5.35	2.21	3.51333	1.09792	0.134769	0.76265	0.814966	0.0888604	3.44	3.39	2.77	3.2	1.81	1.28	1.88	1.65667	0.517708	-0.949789	0.00577111	0.0151913	1.8184	4.59	1.1	1.47	2.38667	3.44	3.39	2.77	3.2	0.745833	-0.423075	0.51064	0.619863	0.207705
727	aldehyde dehydrogenase family protein CDS	KGB56_03710	6.77	8.44	8.54	7.91667	4.31	4.68	5.45	4.81333	0.608	-0.717857	0.00954439	0.0325222	1.48782	6.77	8.44	8.54	7.91667	2.72	1.39	1.77	1.96	0.247579	-2.01404	0.00102972	0.00473801	2.3244	5.58	4.03	4.76	4.79	6.77	8.44	8.54	7.91667	0.605053	-0.724867	0.0126968	0.0431513	1.36501
728	LysR family transcriptional regulator CDS	KGB56_03715	24.98	27.16	18.03	23.39	17.34	14.88	14.15	15.4567	0.660824	-0.597663	0.0530099	0.105306	0.977546	24.98	27.16	18.03	23.39	7.88	8.3	5.93	7.37	0.315092	-1.66616	0.00491271	0.0134448	1.87145	11.86	19.51	11.27	14.2133	24.98	27.16	18.03	23.39	0.607667	-0.718647	0.0743637	0.148014	0.829698
729	dpaL CDS	KGB56_03720	47.28	46.73	51.7	48.57	31.87	29.81	29.26	30.3133	0.624116	-0.680113	0.000490013	0.0050641	2.2955	47.28	46.73	51.7	48.57	41.07	28.55	24.97	31.53	0.649166	-0.62334	0.0292964	0.0509236	1.29308	35.13	37.92	30.65	34.5667	47.28	46.73	51.7	48.57	0.711688	-0.490684	0.00605173	0.0269085	1.57011
730	RidA family protein CDS	KGB56_03725	57.39	69.82	75.39	67.5333	47.17	40.42	50.72	46.1033	0.682675	-0.550729	0.0248363	0.0617074	1.20966	57.39	69.82	75.39	67.5333	73	49.89	43.57	55.4867	0.821619	-0.283459	0.311477	0.357435	0.446803	66.18	69.34	66.54	67.3533	57.39	69.82	75.39	67.5333	0.997335	-0.00385042	0.975068	0.983585	0.00718809
731	PAS domain-containing protein CDS	KGB56_03730	57.12	71.17	88.38	72.2233	31.27	38.34	36.14	35.25	0.488069	-1.03484	0.0163295	0.0463368	1.33407	57.12	71.17	88.38	72.2233	69.45	54.98	35	53.1433	0.735819	-0.442576	0.229596	0.275184	0.560377	50.79	58.42	63.03	57.4133	57.12	71.17	88.38	72.2233	0.794942	-0.331079	0.202208	0.311071	0.507141
732	aminopeptidase P family protein CDS	KGB56_03735	59.9	57.63	58.99	58.84	51.54	47.58	62.46	53.86	0.915364	-0.127583	0.330319	0.425784	0.370811	59.9	57.63	58.99	58.84	79.7	67.87	48.67	65.4133	1.11172	0.152787	0.508538	0.551747	0.25826	71.09	62.88	63.79	65.92	59.9	57.63	58.99	58.84	1.12033	0.163919	0.0575154	0.122306	0.91255
733	BCCT family transporter CDS	KGB56_03740	62.66	50.3	53.1	55.3533	62.83	57.12	47.03	55.66	1.00554	0.00797071	0.96133	0.970464	0.0130204	62.66	50.3	53.1	55.3533	68.09	46.61	48.39	54.3633	0.982115	-0.0260363	0.905533	0.91758	0.0373563	56.64	55.19	52.29	54.7067	62.66	50.3	53.1	55.3533	0.988317	-0.0169535	0.878023	0.917039	0.0376122
734	amidohydrolase CDS	KGB56_03745	46.63	35	38.03	39.8867	38.54	30.05	35.91	34.8333	0.873308	-0.195438	0.30441	0.400526	0.397369	46.63	35	38.03	39.8867	32.52	30.12	23.45	28.6967	0.719455	-0.475023	0.0643659	0.0943725	1.02515	35.51	38.46	30.22	34.73	46.63	35	38.03	39.8867	0.870717	-0.199724	0.290375	0.410233	0.38697
735	LysR family transcriptional regulator CDS	KGB56_03750	48.28	46.8	50.26	48.4467	44.05	27.04	43.95	38.3467	0.791523	-0.337296	0.153378	0.234193	0.630426	48.28	46.8	50.26	48.4467	41.04	27.47	25.1	31.2033	0.644076	-0.634697	0.0271808	0.048096	1.31789	50.77	56.16	55.97	54.3	48.28	46.8	50.26	48.4467	1.12082	0.164555	0.0448889	0.103629	0.984519
736	aldehyde dehydrogenase (NADP(+)) CDS	KGB56_03755	20.04	23.06	15.93	19.6767	13.56	7.75	10.72	10.6767	0.542605	-0.882025	0.0277414	0.0665507	1.17685	20.04	23.06	15.93	19.6767	4.45	5.14	4.53	4.70667	0.2392	-2.06371	0.00196695	0.00720087	2.14262	8.85	9.09	9.12	9.02	20.04	23.06	15.93	19.6767	0.458411	-1.12529	0.00673014	0.0287846	1.54084
737	proline racemase family protein CDS	KGB56_03760	5.64	5.55	7.91	6.36667	1.99	2.02	5.47	3.16	0.496335	-1.01061	0.082207	0.145416	0.837388	5.64	5.55	7.91	6.36667	2.34	1.74	1.59	1.89	0.296859	-1.75215	0.0051286	0.0138571	1.85833	6.05	6.15	6.98	6.39333	5.64	5.55	7.91	6.36667	1.00419	0.00603008	0.975805	0.983956	0.00702448
738	4-hydroxyproline epimerase CDS	KGB56_03765	19.63	19	16.37	18.3333	11.51	15.46	20.41	15.7933	0.861455	-0.215153	0.409717	0.5038	0.297742	19.63	19	16.37	18.3333	7.69	5.3	6.63	6.54	0.356727	-1.48711	0.000629455	0.0034119	2.467	13.9	13.73	14.72	14.1167	19.63	19	16.37	18.3333	0.77	-0.37707	0.0156228	0.0499928	1.30109
739	amino acid ABC transporter ATP-binding protein CDS	KGB56_03770	19.34	15.74	14.11	16.3967	17.18	15.54	11	14.5733	0.888799	-0.170072	0.491263	0.581712	0.235292	19.34	15.74	14.11	16.3967	9.39	5.9	4.6	6.63	0.40435	-1.30632	0.00974127	0.0222753	1.65218	16.3	12.3	9.13	12.5767	19.34	15.74	14.11	16.3967	0.767026	-0.382653	0.213769	0.325204	0.487844
740	amino acid ABC transporter permease CDS	KGB56_03775	14.9	14.43	13.26	14.1967	9.9	5.68	13.97	9.85	0.693825	-0.527357	0.149743	0.230161	0.637968	14.9	14.43	13.26	14.1967	6.44	5.17	6.33	5.98	0.421226	-1.24733	0.000205315	0.00168048	2.77457	6.73	10.15	9.06	8.64667	14.9	14.43	13.26	14.1967	0.609063	-0.715336	0.00773985	0.0312893	1.5046
741	amino acid ABC transporter permease CDS	KGB56_03780	13.55	8.47	13.03	11.6833	9.51	12.68	15.47	12.5533	1.07447	0.103619	0.73104	0.788644	0.103119	13.55	8.47	13.03	11.6833	6.14	4.89	3.59	4.87333	0.417118	-1.26147	0.018467	0.0359329	1.44451	11.82	9.71	6.19	9.24	13.55	8.47	13.03	11.6833	0.79087	-0.338487	0.348398	0.468056	0.329702
742	transporter substrate-binding domain-containing protein CDS	KGB56_03785	27.33	19.69	23.51	23.51	31.98	27.25	29.4	29.5433	1.25663	0.329558	0.0806891	0.143303	0.843743	27.33	19.69	23.51	23.51	15.01	12.32	14.44	13.9233	0.59223	-0.75577	0.0151576	0.0306382	1.51374	29.34	26.86	23.85	26.6833	27.33	19.69	23.51	23.51	1.13498	0.182664	0.307735	0.42849	0.368059
743	FAD-binding oxidoreductase CDS	KGB56_03790	26.97	53.39	27.32	35.8933	75.8	48.69	70	64.83	1.80618	0.852946	0.0737584	0.134042	0.872759	26.97	53.39	27.32	35.8933	32.52	25.14	26.31	27.99	0.779811	-0.358804	0.431497	0.475641	0.322721	58.01	51.11	50.38	53.1667	26.97	53.39	27.32	35.8933	1.48124	0.566806	0.129897	0.223884	0.649976
744	GntR family transcriptional regulator CDS	KGB56_03795	47.07	55.39	54.54	52.3333	48.57	48.1	43.93	46.8667	0.895541	-0.159168	0.145186	0.22511	0.647605	47.07	55.39	54.54	52.3333	33.01	19.35	19.65	24.0033	0.458662	-1.1245	0.00559946	0.0147982	1.82979	47.64	56.05	53.02	52.2367	47.07	55.39	54.54	52.3333	0.998153	-0.00266731	0.979921	0.986607	0.00585574
745	Ldh family oxidoreductase CDS	KGB56_03800	41.21	33.48	36.99	37.2267	31.82	26.82	30.23	29.6233	0.795756	-0.329602	0.0468789	0.096557	1.01522	41.21	33.48	36.99	37.2267	24.15	17.73	15.72	19.2	0.515759	-0.95523	0.00598118	0.0155739	1.8076	30.06	26.27	29.04	28.4567	41.21	33.48	36.99	37.2267	0.764416	-0.38757	0.0248766	0.067836	1.16854
746	dihydrodipicolinate synthase family protein CDS	KGB56_03805	59.37	28.96	30.75	39.6933	27.21	20.94	30.47	26.2067	0.660228	-0.598963	0.258245	0.352104	0.453329	59.37	28.96	30.75	39.6933	9.42	11.59	10.15	10.3867	0.261673	-1.93416	0.0412049	0.0659477	1.1808	25.08	31.78	30.28	29.0467	59.37	28.96	30.75	39.6933	0.731777	-0.450524	0.34954	0.469186	0.328655
747	ggt CDS	KGB56_03810	288.9	253.21	264.18	268.763	49.25	46.21	44.42	46.6267	0.173486	-2.52711	3.12e-05	0.000956936	3.01912	288.9	253.21	264.18	268.763	27.6	19.51	18.59	21.9	0.0814843	-3.61733	2.28e-05	0.000517335	3.28623	63.4	73.9	70.98	69.4267	288.9	253.21	264.18	268.763	0.258319	-1.95277	5.47e-05	0.00141731	2.84854
748	hypothetical protein CDS	KGB56_03815	64.41	72.14	76.86	71.1367	26.63	29	38.47	31.3667	0.440935	-1.18136	0.00148467	0.00977272	2.00998	64.41	72.14	76.86	71.1367	24.52	20.04	14.5	19.6867	0.276744	-1.85337	0.00037752	0.00243372	2.61373	43.19	41.77	37.39	40.7833	64.41	72.14	76.86	71.1367	0.57331	-0.802614	0.00165905	0.0116573	1.9334
749	hypothetical protein CDS	KGB56_03820	77.17	66.77	91.06	78.3333	104.52	84.17	112.15	100.28	1.28017	0.356336	0.114822	0.187499	0.727001	77.17	66.77	91.06	78.3333	41.28	39.06	28.19	36.1767	0.46183	-1.11457	0.00654066	0.0166478	1.77864	122.66	114.2	116.99	117.95	77.17	66.77	91.06	78.3333	1.50574	0.590477	0.00605341	0.0269085	1.57011
750	glutathionylspermidine synthase family protein CDS	KGB56_03825	17.3	22.56	18.37	19.41	28.08	28.8	26.34	27.74	1.42916	0.515168	0.00914389	0.0315937	1.5004	17.3	22.56	18.37	19.41	21.44	18.87	14.87	18.3933	0.947622	-0.0776172	0.704628	0.737679	0.132133	23.12	17.92	22.6	21.2133	17.3	22.56	18.37	19.41	1.09291	0.128171	0.477613	0.591394	0.228123
751	PspA/IM30 family protein CDS	KGB56_03830	80.04	75.54	84.46	80.0133	84.84	66.2	55.59	68.8767	0.860815	-0.216225	0.280325	0.375653	0.425214	80.04	75.54	84.46	80.0133	69.8	63.1	53.12	62.0067	0.774954	-0.367817	0.030464	0.0525064	1.27979	84.53	74.17	73.06	77.2533	80.04	75.54	84.46	80.0133	0.965506	-0.0506432	0.570261	0.670628	0.173518
752	DUF2170 family protein CDS	KGB56_03835	90.61	96.97	124.35	103.977	67.49	57.18	78.86	67.8433	0.652486	-0.615981	0.0404597	0.0872847	1.05906	90.61	96.97	124.35	103.977	102.29	84.73	71.8	86.2733	0.829737	-0.269273	0.263186	0.308891	0.510194	106.94	107.31	101.85	105.367	90.61	96.97	124.35	103.977	1.01337	0.0191587	0.901072	0.933301	0.0299783
753	NAD-binding protein CDS	KGB56_03840	29.39	31.1	34.7	31.73	22.94	26.75	25.87	25.1867	0.793781	-0.333187	0.0281057	0.0670881	1.17335	29.39	31.1	34.7	31.73	26.01	21.57	17.23	21.6033	0.680849	-0.554594	0.0272877	0.0482068	1.31689	30.85	32.83	35.64	33.1067	29.39	31.1	34.7	31.73	1.04339	0.0612742	0.546601	0.650029	0.187068
754	DUF2491 family protein CDS	KGB56_03845	32	34.9	27.69	31.53	28.67	26.92	23.01	26.2	0.830955	-0.267158	0.117687	0.191354	0.718163	32	34.9	27.69	31.53	26.55	21.75	15.45	21.25	0.673961	-0.569262	0.055248	0.0833269	1.07921	33.35	34.7	29.73	32.5933	32	34.9	27.69	31.53	1.03372	0.0478517	0.699939	0.780125	0.107836
755	DUF350 domain-containing protein CDS	KGB56_03850	57.08	38.67	60.07	51.94	38.96	25.11	34.06	32.71	0.629765	-0.667114	0.0698459	0.128604	0.890747	57.08	38.67	60.07	51.94	37.96	43.87	30.61	37.48	0.721602	-0.470725	0.134062	0.174159	0.759055	54.71	53.53	42.17	50.1367	57.08	38.67	60.07	51.94	0.96528	-0.0509799	0.828384	0.879196	0.0559142
756	DUF1190 domain-containing protein CDS	KGB56_03855	54.33	39.4	48.03	47.2533	43.44	32.17	44.68	40.0967	0.848547	-0.236934	0.290382	0.385915	0.413508	54.33	39.4	48.03	47.2533	39.24	37.36	27.73	34.7767	0.735962	-0.442296	0.090077	0.124769	0.903894	35.48	52.54	56.63	48.2167	54.33	39.4	48.03	47.2533	1.02039	0.0291158	0.907541	0.937545	0.0280078
757	tyrosine-type recombinase/integrase CDS	KGB56_03860	132.61	113.06	122.68	122.783	205.27	149.3	214.07	189.547	1.54375	0.626438	0.0338218	0.0765628	1.11598	132.61	113.06	122.68	122.783	59.72	58.66	43.93	54.1033	0.440641	-1.18233	0.000832365	0.00413227	2.38381	189.5	238.5	167.67	198.557	132.61	113.06	122.68	122.783	1.61713	0.693436	0.025042	0.0680648	1.16708
758	multicopper oxidase domain-containing protein CDS	KGB56_03865	19.87	26.83	33.22	26.64	21.68	19.76	21.14	20.86	0.783033	-0.352855	0.212186	0.301131	0.521245	19.87	26.83	33.22	26.64	18.05	9.45	7.78	11.76	0.441441	-1.17971	0.0408627	0.0655383	1.1835	21.68	21.53	22	21.7367	19.87	26.83	33.22	26.64	0.815941	-0.293463	0.272574	0.391645	0.407107
759	response regulator transcription factor CDS	KGB56_03870	30.28	21.41	27.87	26.52	17.34	12.32	11.03	13.5633	0.511438	-0.967369	0.0167068	0.0469558	1.32831	30.28	21.41	27.87	26.52	20.88	12.98	11.02	14.96	0.564103	-0.825971	0.0449421	0.070631	1.151	16.2	18.93	23.74	19.6233	30.28	21.41	27.87	26.52	0.739945	-0.434511	0.115881	0.205391	0.687418
760	HAMP domain-containing histidine kinase CDS	KGB56_03875	20.54	23.74	22.99	22.4233	20.17	12.41	16.93	16.5033	0.735989	-0.442243	0.0729693	0.133018	0.876091	20.54	23.74	22.99	22.4233	19.05	14.74	9.83	14.54	0.648432	-0.624973	0.0496976	0.0763429	1.11723	21.84	16.74	18.89	19.1567	20.54	23.74	22.99	22.4233	0.854318	-0.227154	0.138035	0.234685	0.629514
761	class I SAM-dependent methyltransferase CDS	KGB56_03880	4.08	3.61	4.53	4.07333	0.97	3.23	2.89	2.36333	0.580196	-0.785387	0.0853593	0.149597	0.825077	4.08	3.61	4.53	4.07333	1.98	1.85	0.97	1.6	0.392799	-1.34814	0.00393505	0.0115231	1.93843	2.22	5.39	1.97	3.19333	4.08	3.61	4.53	4.07333	0.783961	-0.351147	0.480451	0.593386	0.226662
762	pseudoazurin CDS	KGB56_03885	7.8	13.06	9.4	10.0867	5.53	6.39	4.86	5.59333	0.554527	-0.850669	0.0500121	0.100932	0.995969	7.8	13.06	9.4	10.0867	5.47	5.6	2.11	4.39333	0.435558	-1.19906	0.0420295	0.0671058	1.17324	4.97	6.16	11.58	7.57	7.8	13.06	9.4	10.0867	0.750496	-0.414084	0.38149	0.501106	0.30007
763	hypothetical protein CDS	KGB56_03890	37.4	63.41	57.89	52.9	38.84	41.1	35.51	38.4833	0.727473	-0.459034	0.14883	0.229212	0.639762	37.4	63.41	57.89	52.9	22.67	22.14	22.78	22.53	0.425898	-1.23142	0.0185035	0.0359644	1.44413	32.97	49.66	40.89	41.1733	37.4	63.41	57.89	52.9	0.778324	-0.361557	0.27431	0.392948	0.405665
764	type III effector phosphothreonine lyase CDS	KGB56_03895	32.42	37.52	29.87	33.27	50.72	32.79	33.55	39.02	1.17283	0.229992	0.411081	0.504776	0.296901	32.42	37.52	29.87	33.27	14.13	11.21	8.66	11.3333	0.340647	-1.55365	0.00133587	0.00565369	2.24767	47.5	45.49	41.2	44.73	32.42	37.52	29.87	33.27	1.34445	0.427021	0.0171235	0.0533804	1.27262
765	NAD(P)/FAD-dependent oxidoreductase CDS	KGB56_03900	5.23	10.32	9.39	8.31333	8.97	8.69	8	8.55333	1.02887	0.0410597	0.88741	0.913905	0.0390989	5.23	10.32	9.39	8.31333	6.69	4.03	3.22	4.64667	0.558941	-0.839231	0.123409	0.162909	0.788055	6.02	7.3	6.79	6.70333	5.23	10.32	9.39	8.31333	0.806335	-0.310548	0.373497	0.492556	0.307545
766	nitrate- and nitrite sensing domain-containing protein CDS	KGB56_03905	13.09	16.75	14.24	14.6933	12.89	14	17.18	14.69	0.999773	-0.000327327	0.998511	0.998699	0.000565219	13.09	16.75	14.24	14.6933	26.06	20.33	18.07	21.4867	1.46234	0.54828	0.0599919	0.0892152	1.04956	11.32	10.32	10.67	10.77	13.09	16.75	14.24	14.6933	0.732985	-0.448143	0.0248013	0.0677349	1.16919
767	TRAP transporter substrate-binding protein CDS	KGB56_03910	95.74	59.05	87.29	80.6933	67.1	88.02	84.4	79.84	0.989425	-0.0153378	0.950181	0.961036	0.0172604	95.74	59.05	87.29	80.6933	96.95	88.89	97.08	94.3067	1.1687	0.22491	0.29909	0.345009	0.46217	82.02	80.51	97.27	86.6	95.74	59.05	87.29	80.6933	1.0732	0.101918	0.656589	0.743826	0.128529
768	TetR/AcrR family transcriptional regulator CDS	KGB56_03915	144.02	149.55	129.79	141.12	139.26	134.51	137.83	137.2	0.972222	-0.040642	0.552432	0.63504	0.197199	144.02	149.55	129.79	141.12	115.24	82.82	70.1	89.3867	0.633409	-0.658791	0.0243102	0.0442246	1.35434	138.33	155.01	149.87	147.737	144.02	149.55	129.79	141.12	1.04689	0.0661055	0.437455	0.556225	0.25475
769	cold shock domain-containing protein CDS	KGB56_03920	2331.11	3120.37	2640.02	2697.17	1870.54	1766.96	1438.78	1692.09	0.62736	-0.672636	0.0189729	0.0511854	1.29085	2331.11	3120.37	2640.02	2697.17	1581.73	1247.91	1076.78	1302.14	0.482781	-1.05056	0.00696426	0.0174418	1.75841	2607.74	3390.49	3666.04	3221.42	2331.11	3120.37	2640.02	2697.17	1.19437	0.256254	0.251485	0.368569	0.433482
770	branched-chain amino acid ABC transporter permease CDS	KGB56_03925	47.57	43.45	45.25	45.4233	82.95	80.99	83.79	82.5767	1.81793	0.862301	1.39e-05	0.000676449	3.16977	47.57	43.45	45.25	45.4233	60.18	54.87	66.02	60.3567	1.32876	0.41008	0.0121657	0.0260058	1.58493	75.85	59.73	56.83	64.1367	47.57	43.45	45.25	45.4233	1.41198	0.497716	0.0361963	0.0888247	1.05147
771	branched-chain amino acid ABC transporter permease CDS	KGB56_03930	52.9	49.02	53.3	51.74	121.98	123.24	128.28	124.5	2.40626	1.26679	6.59e-06	0.00052242	3.28198	52.9	49.02	53.3	51.74	92.63	82.04	85.5	86.7233	1.67614	0.74514	0.000505141	0.00292825	2.53339	116.76	98.61	102.47	105.947	52.9	49.02	53.3	51.74	2.04767	1.03399	0.00067627	0.00655202	2.18363
772	ABC transporter ATP-binding protein CDS	KGB56_03935	14.03	16.88	19.89	16.9333	52.02	34.38	35.42	40.6067	2.39803	1.26185	0.0165082	0.0466444	1.3312	14.03	16.88	19.89	16.9333	35.62	35.83	32.44	34.63	2.04508	1.03216	0.000929049	0.00442214	2.35437	45.55	31.09	39.57	38.7367	14.03	16.88	19.89	16.9333	2.2876	1.19383	0.00852162	0.0331074	1.48008
773	ABC transporter ATP-binding protein CDS	KGB56_03940	24.53	52.35	28.04	34.9733	97.9	97.89	77.72	91.17	2.60684	1.3823	0.00701554	0.0263741	1.57882	24.53	52.35	28.04	34.9733	93.95	64.06	61.62	73.21	2.09331	1.06579	0.0480882	0.0744953	1.12787	77.46	65.39	80.74	74.53	24.53	52.35	28.04	34.9733	2.13105	1.09157	0.0162674	0.0514507	1.28861
774	bile acid:sodium symporter family protein CDS	KGB56_03945	38.24	36.6	42.91	39.25	67.97	63.56	65.85	65.7933	1.67626	0.745249	0.000310719	0.00384923	2.41463	38.24	36.6	42.91	39.25	78.55	64.86	67.67	70.36	1.79261	0.842063	0.00245835	0.00838174	2.07667	71.49	41.76	44.35	52.5333	38.24	36.6	42.91	39.25	1.33843	0.42054	0.24247	0.358116	0.445977
775	substrate-binding domain-containing protein CDS	KGB56_03950	107.05	133.18	128.52	122.917	179.67	129.29	156.59	155.183	1.26251	0.336293	0.124438	0.200065	0.69883	107.05	133.18	128.52	122.917	207.46	177.58	185.58	190.207	1.54744	0.629887	0.00499929	0.0135768	1.8672	207.51	161.68	155.9	175.03	107.05	133.18	128.52	122.917	1.42397	0.509922	0.0457794	0.105182	0.97806
776	hypothetical protein CDS	KGB56_03955	2.11	5.16	3.56	3.61	6.79	4.48	2.71	4.66	1.29086	0.368331	0.515456	0.602443	0.220084	2.11	5.16	3.56	3.61	1.36	3.96	1.95	2.42333	0.671283	-0.575006	0.37191	0.417929	0.378898	1.9	2.89	4.22	3.00333	2.11	5.16	3.56	3.61	0.831948	-0.265434	0.613118	0.707556	0.150239
777	rhodanese-like domain-containing protein CDS	KGB56_03960	6.01	19.36	6.45	10.6067	17.85	25.9	11.76	18.5033	1.7445	0.802814	0.258154	0.352071	0.45337	6.01	19.36	6.45	10.6067	16.46	7.71	6.73	10.3	0.971087	-0.042327	0.957125	0.962743	0.0164895	11.43	15.69	19.01	15.3767	6.01	19.36	6.45	10.6067	1.44972	0.535771	0.38521	0.504482	0.297154
778	ftrA CDS	KGB56_03965	80.18	99.2	109.64	96.34	128.34	101.34	150.47	126.717	1.31531	0.395399	0.141575	0.220748	0.656103	80.18	99.2	109.64	96.34	86.53	55.7	62.78	68.3367	0.709328	-0.495475	0.0921432	0.127299	0.895175	162.25	143.83	127.93	144.67	80.18	99.2	109.64	96.34	1.50166	0.586559	0.0212479	0.06169	1.20979
779	TIGR03862 family flavoprotein CDS	KGB56_03970	8.17	17.02	10.55	11.9133	17.78	16.68	15.24	16.5667	1.3906	0.475706	0.165224	0.24765	0.606162	8.17	17.02	10.55	11.9133	11.36	7.48	6.84	8.56	0.718523	-0.476894	0.325923	0.371525	0.430012	13.14	15.06	13.27	13.8233	8.17	17.02	10.55	11.9133	1.16032	0.214528	0.520646	0.628561	0.201652
780	glycosyltransferase family 4 protein CDS	KGB56_03975	207.28	252.44	267.6	242.44	334.22	230.04	305.85	290.037	1.19632	0.258608	0.256534	0.350221	0.455658	207.28	252.44	267.6	242.44	7.21	2.84	3.26	4.43667	0.0183001	-5.77201	0.000196129	0.00163554	2.78634	376.88	423.42	423.51	407.937	207.28	252.44	267.6	242.44	1.68263	0.750717	0.00226895	0.0143613	1.84281
781	VOC family protein CDS	KGB56_03980	200.97	216.34	186.81	201.373	262.8	231.44	238.67	244.303	1.21319	0.278801	0.0281295	0.0670965	1.1733	200.97	216.34	186.81	201.373	6.03	4.98	4.44	5.15	0.0255744	-5.28916	2.13e-05	0.000504047	3.29753	292.65	323.05	355.36	323.687	200.97	216.34	186.81	201.373	1.6074	0.684725	0.00362841	0.0194492	1.7111
782	glycosyltransferase CDS	KGB56_03985	171.99	209.47	189.75	190.403	220.94	201.31	196.41	206.22	1.08307	0.115126	0.295886	0.391761	0.406979	171.99	209.47	189.75	190.403	5.34	4.45	2.64	4.14333	0.0217608	-5.52212	6.76e-05	0.000911926	3.04004	209.81	235.11	268.4	237.773	171.99	209.47	189.75	190.403	1.24879	0.320528	0.0781893	0.153887	0.812797
783	glycosyltransferase family 2 protein CDS	KGB56_03990	627.22	659.02	678.81	655.017	998.62	913.65	958.07	956.78	1.4607	0.546656	0.000467241	0.00495406	2.30504	627.22	659.02	678.81	655.017	5.97	2.71	4.92	4.53333	0.00692094	-7.17482	1.72e-06	0.000202626	3.6933	1061.27	1170.21	1202.74	1144.74	627.22	659.02	678.81	655.017	1.74765	0.805416	0.000416762	0.00476094	2.32231
784	acetyl-CoA acetyltransferase CDS	KGB56_03995	256.19	342.01	350.93	316.377	205.62	185.86	178.96	190.147	0.601014	-0.734531	0.0155989	0.0447793	1.34892	256.19	342.01	350.93	316.377	195.47	166.73	148.7	170.3	0.538282	-0.893565	0.0116099	0.025266	1.59746	289.27	250.09	256.52	265.293	256.19	342.01	350.93	316.377	0.838536	-0.254055	0.191626	0.298623	0.524877
785	hypothetical protein CDS	KGB56_04000	137.19	138.5	144.2	139.963	11.3	8.88	11.68	10.62	0.075877	-3.72019	6.24e-07	0.000165631	3.78086	137.19	138.5	144.2	139.963	3.86	3.35	3.71	3.64	0.0260068	-5.26497	3.76e-07	8.68e-05	4.06166	8.9	10.95	9.62	9.82333	137.19	138.5	144.2	139.963	0.070185	-3.83269	5.2e-07	0.000178187	3.74912
786	RidA family protein CDS	KGB56_04005	43.2	49.07	55.17	49.1467	36.53	30.88	41.38	36.2633	0.737859	-0.438582	0.0487322	0.0993725	1.00273	43.2	49.07	55.17	49.1467	20.18	9.17	7.82	12.39	0.252103	-1.98792	0.00214644	0.00767344	2.11501	38.09	67.95	70.96	59	43.2	49.07	55.17	49.1467	1.20049	0.263621	0.422772	0.542194	0.265846
787	autotransporter outer membrane beta-barrel domain-containing protein CDS	KGB56_04010	57.58	61.34	59.07	59.33	57.74	55.95	48.11	53.9333	0.90904	-0.137585	0.162112	0.244294	0.612087	57.58	61.34	59.07	59.33	22.41	12.32	9.52	14.75	0.248609	-2.00805	0.000392446	0.00248767	2.60421	65.87	88.97	103.8	86.2133	57.58	61.34	59.07	59.33	1.45312	0.539149	0.0724386	0.145348	0.83759
788	LysR family transcriptional regulator CDS	KGB56_04015	23.67	33.35	37.36	31.46	16.31	10.6	16.96	14.6233	0.464823	-1.10525	0.0206507	0.0546296	1.26257	23.67	33.35	37.36	31.46	15.19	12.03	9.96	12.3933	0.393939	-1.34395	0.0117399	0.0254022	1.59513	27.09	20.25	18.14	21.8267	23.67	33.35	37.36	31.46	0.693791	-0.527427	0.119576	0.210752	0.676228
789	cobA CDS	KGB56_04020	14.21	25.57	16.83	18.87	36.68	59.97	20.69	39.1133	2.07278	1.05157	0.164418	0.246664	0.607894	14.21	25.57	16.83	18.87	14.62	6.09	7.12	9.27667	0.491609	-1.02442	0.0926877	0.127885	0.893181	22.09	25.92	33.86	27.29	14.21	25.57	16.83	18.87	1.44621	0.532278	0.159495	0.260469	0.584243
790	DUF2849 domain-containing protein CDS	KGB56_04025	13.36	4.97	9.36	9.23	5.03	8.37	7.71	7.03667	0.762369	-0.391438	0.451095	0.543331	0.264936	13.36	4.97	9.36	9.23	4.04	4.2	2.12	3.45333	0.374142	-1.41834	0.0830838	0.116572	0.933406	3.87	4.78	4.51	4.38667	13.36	4.97	9.36	9.23	0.475262	-1.07321	0.11789	0.208189	0.681543
791	nitrite/sulfite reductase CDS	KGB56_04030	6.37	6.54	7.26	6.72333	3.63	5.07	3.68	4.12667	0.613783	-0.7042	0.00887899	0.0310911	1.50736	6.37	6.54	7.26	6.72333	3.33	2.89	1.48	2.56667	0.381755	-1.38928	0.00259279	0.00869502	2.06073	2.78	4.46	3.5	3.58	6.37	6.54	7.26	6.72333	0.532474	-0.909217	0.00488198	0.0233211	1.63225
792	phosphoadenylyl-sulfate reductase CDS	KGB56_04035	7.88	8.23	8.3	8.13667	11.04	13.23	8.28	10.85	1.33347	0.415185	0.132221	0.209597	0.678614	7.88	8.23	8.3	8.13667	7.86	3.82	4.39	5.35667	0.658337	-0.603102	0.0936373	0.128961	0.889543	7.79	5.67	8.91	7.45667	7.88	8.23	8.3	8.13667	0.916428	-0.125907	0.517373	0.626318	0.203205
793	DUF934 domain-containing protein CDS	KGB56_04040	2.12	3.3	2.04	2.48667	5.9	7.84	4.73	6.15667	2.47587	1.30794	0.0209912	0.055228	1.25784	2.12	3.3	2.04	2.48667	2.01	1.98	1.31	1.76667	0.710456	-0.493183	0.198019	0.241589	0.616923	2.46	1.07	4.68	2.73667	2.12	3.3	2.04	2.48667	1.10054	0.138207	0.835372	0.884315	0.0533928
794	hypothetical protein CDS	KGB56_04045	6.47	1.22	2.11	3.26667	2.89	4.24	2.01	3.04667	0.932653	-0.100588	0.905861	0.928564	0.0321884	6.47	1.22	2.11	3.26667	1.93	1.42	1.43	1.59333	0.487755	-1.03577	0.362864	0.408777	0.388513	3.09	3.09	4.46	3.54667	6.47	1.22	2.11	3.26667	1.08571	0.118644	0.876097	0.916108	0.0380534
795	ABC transporter ATP-binding protein CDS	KGB56_04050	19.24	14.42	19.98	17.88	8.58	8.06	10.76	9.13333	0.510813	-0.969133	0.0105503	0.034298	1.46473	19.24	14.42	19.98	17.88	5.87	3.34	3.78	4.33	0.24217	-2.04591	0.00208432	0.00751655	2.12398	10.88	8.79	10.36	10.01	19.24	14.42	19.98	17.88	0.559843	-0.836905	0.013185	0.0441327	1.35524
796	aldehyde dehydrogenase family protein CDS	KGB56_04055	87.91	100.32	119.25	102.493	60.23	55.94	63.12	59.7633	0.583095	-0.778198	0.0102519	0.0337832	1.4713	87.91	100.32	119.25	102.493	55.07	41.65	36.42	44.38	0.433004	-1.20755	0.00552215	0.0146455	1.8343	96.06	87.55	79.93	87.8467	87.91	100.32	119.25	102.493	0.857096	-0.222471	0.225627	0.338855	0.469986
797	SDR family oxidoreductase CDS	KGB56_04060	92.51	138.08	113.99	114.86	161.24	98.82	145.19	135.083	1.17607	0.233973	0.426673	0.520433	0.283635	92.51	138.08	113.99	114.86	79.24	60.56	63.03	67.61	0.58863	-0.764568	0.0305111	0.0525704	1.27926	154.01	143.17	150.12	149.1	92.51	138.08	113.99	114.86	1.2981	0.376404	0.0647289	0.134214	0.872201
798	diguanylate cyclase CDS	KGB56_04065	53.01	61.78	58.13	57.64	81.05	62.94	68.5	70.83	1.22883	0.29729	0.0901589	0.156511	0.805455	53.01	61.78	58.13	57.64	53.24	50.07	40.1	47.8033	0.829343	-0.269959	0.104779	0.141696	0.848641	72.62	53.68	64.05	63.45	53.01	61.78	58.13	57.64	1.1008	0.13855	0.390394	0.509652	0.292726
799	glutamine synthetase CDS	KGB56_04070	53.53	58.53	62.67	58.2433	55.02	41	59.74	51.92	0.891432	-0.165803	0.366616	0.461375	0.335946	53.53	58.53	62.67	58.2433	66.96	54.81	42.12	54.63	0.937961	-0.0923995	0.661007	0.696404	0.157139	67.04	57.6	52.64	59.0933	53.53	58.53	62.67	58.2433	1.01459	0.0209025	0.872808	0.913388	0.0393449
800	polyamine ABC transporter substrate-binding protein CDS	KGB56_04075	394.59	393.33	395.74	394.553	25.85	24.47	24.11	24.81	0.0628812	-3.99123	1.88e-10	9.99e-07	6.00027	394.59	393.33	395.74	394.553	25.94	20.9	17.76	21.5333	0.0545765	-4.19558	1.18e-08	1.3e-05	4.88456	29.09	25.28	22.26	25.5433	394.59	393.33	395.74	394.553	0.0647399	-3.9492	6.23e-09	1.66e-05	4.78112
801	ABC transporter ATP-binding protein CDS	KGB56_04080	64.89	67.62	68.98	67.1633	9.8	11.53	12.28	11.2033	0.166807	-2.58375	2.4e-06	0.000327097	3.48532	64.89	67.62	68.98	67.1633	11.17	6.15	5.75	7.69	0.114497	-3.12662	9.57e-06	0.00035567	3.44895	11.08	8.53	10.79	10.1333	64.89	67.62	68.98	67.1633	0.150876	-2.72857	2.48e-06	0.000346783	3.45994
802	ABC transporter permease subunit CDS	KGB56_04085	62.67	56.69	54.99	58.1167	16.85	15.09	19.13	17.0233	0.292917	-1.77144	9.45e-05	0.00183583	2.73617	62.67	56.69	54.99	58.1167	10.6	6.65	6.85	8.03333	0.138228	-2.85488	4.68e-05	0.000767961	3.11466	15.98	16.04	11.1	14.3733	62.67	56.69	54.99	58.1167	0.247319	-2.01556	0.000104625	0.00210518	2.67671
803	ABC transporter permease CDS	KGB56_04090	44.82	45.06	38.78	42.8867	13.17	18.98	15.18	15.7767	0.367869	-1.44274	0.000528939	0.00526294	2.27877	44.82	45.06	38.78	42.8867	8.17	5.54	7.13	6.94667	0.161977	-2.62614	8.1e-05	0.0010081	2.9965	8.79	16.1	9.16	11.35	44.82	45.06	38.78	42.8867	0.264651	-1.91784	0.000554088	0.00580536	2.23617
804	CoA transferase subunit A CDS	KGB56_04095	130.48	188.57	190.69	169.913	49.7	61.04	49.08	53.2733	0.313532	-1.67331	0.00439086	0.0192762	1.71498	130.48	188.57	190.69	169.913	101.24	79.33	69.26	83.2767	0.490113	-1.02881	0.0166544	0.033097	1.48021	85.19	94.59	87.81	89.1967	130.48	188.57	190.69	169.913	0.524954	-0.929737	0.01546	0.0497418	1.30328
805	CoA transferase subunit B CDS	KGB56_04100	134.37	174.83	167.24	158.813	80.64	82.68	68.72	77.3467	0.487029	-1.03792	0.00345896	0.0166216	1.77933	134.37	174.83	167.24	158.813	103.25	77.63	80.4	87.0933	0.548401	-0.866698	0.00843302	0.0198732	1.70173	103.02	107.6	90.21	100.277	134.37	174.83	167.24	158.813	0.631412	-0.663346	0.0121765	0.0420431	1.37631
806	hypothetical protein CDS	KGB56_04105	14.74	13.92	15.84	14.8333	12.24	11.85	18.82	14.3033	0.96427	-0.0524914	0.83111	0.869511	0.0607248	14.74	13.92	15.84	14.8333	11.88	9.75	7.26	9.63	0.649213	-0.623235	0.0228032	0.0420301	1.37644	16.15	12.99	18.31	15.8167	14.74	13.92	15.84	14.8333	1.06629	0.0926028	0.581497	0.681127	0.166772
807	RidA family protein CDS	KGB56_04110	17.55	14.62	23.57	18.58	16.16	19.47	11.47	15.7	0.844995	-0.242986	0.458117	0.550569	0.259188	17.55	14.62	23.57	18.58	9.19	5.05	4.45	6.23	0.335307	-1.57645	0.0150939	0.0305558	1.51491	13.02	16.32	15.89	15.0767	17.55	14.62	23.57	18.58	0.811446	-0.301433	0.283551	0.403069	0.39462
808	LysE family translocator CDS	KGB56_04115	16.72	33.85	27.62	26.0633	15.59	15.38	9.91	13.6267	0.522829	-0.935589	0.0803445	0.142904	0.844955	16.72	33.85	27.62	26.0633	26.73	20.89	13.62	20.4133	0.78322	-0.35251	0.419156	0.463963	0.333517	10.43	15.86	21.63	15.9733	16.72	33.85	27.62	26.0633	0.612866	-0.706356	0.16569	0.268418	0.571188
809	iron ABC transporter permease CDS	KGB56_04120	37.74	28.44	31.46	32.5467	20.51	14.27	20.78	18.52	0.569029	-0.813426	0.0155392	0.0446669	1.35001	37.74	28.44	31.46	32.5467	15.78	7.57	7.68	10.3433	0.3178	-1.65381	0.00452561	0.0127129	1.89576	15.78	16.58	13.51	15.29	37.74	28.44	31.46	32.5467	0.469787	-1.08992	0.00394825	0.0204293	1.68975
810	Fe(3+) ABC transporter substrate-binding protein CDS	KGB56_04125	116.11	65.81	121.68	101.2	11.34	7.47	11.88	10.23	0.101087	-3.30633	0.00696154	0.026241	1.58102	116.11	65.81	121.68	101.2	23.55	17.88	7.27	16.2333	0.160408	-2.64018	0.00989286	0.022524	1.64735	14.24	11.91	16.31	14.1533	116.11	65.81	121.68	101.2	0.139855	-2.838	0.00812184	0.0322975	1.49083
811	threonine dehydratase CDS	KGB56_04130	44.32	70.74	36.44	50.5	13.66	8.26	11.23	11.05	0.218812	-2.19224	0.0197587	0.0526369	1.27871	44.32	70.74	36.44	50.5	6.14	4.42	4.61	5.05667	0.100132	-3.32002	0.0119204	0.0256652	1.59066	8.93	13.4	10.12	10.8167	44.32	70.74	36.44	50.5	0.214191	-2.22303	0.0191952	0.0574774	1.2405
812	PAS domain S-box protein CDS	KGB56_04135	246.28	248.56	204.99	233.277	192.97	167.59	184.29	181.617	0.778546	-0.361145	0.0320005	0.0736512	1.13282	246.28	248.56	204.99	233.277	90.52	70.95	60.64	74.0367	0.317377	-1.65573	0.000667844	0.0035547	2.4492	169.25	159.26	164.54	164.35	246.28	248.56	204.99	233.277	0.704528	-0.505271	0.00883928	0.0340248	1.4682
813	phasin family protein CDS	KGB56_04140	473.29	541.13	563.26	525.893	839.64	714.91	723.08	759.21	1.44366	0.529729	0.00860136	0.0304603	1.51627	473.29	541.13	563.26	525.893	438.91	377.33	326.16	380.8	0.724101	-0.465737	0.0266658	0.0473901	1.32431	935.07	988.42	876.47	933.32	473.29	541.13	563.26	525.893	1.77473	0.827602	0.000641666	0.00641908	2.19253
814	phasin CDS	KGB56_04145	6281.74	5981.8	9219.17	7160.9	2619	2785.08	2456.37	2620.15	0.365897	-1.45049	0.0118913	0.0373572	1.42763	6281.74	5981.8	9219.17	7160.9	876.49	732.6	352.95	654.013	0.0913311	-3.45275	0.00338184	0.0104246	1.98194	5991.63	6494.05	5701.1	6062.26	6281.74	5981.8	9219.17	7160.9	0.846578	-0.240286	0.357894	0.476834	0.321633
815	carboxylesterase family protein CDS	KGB56_04155	184.32	186.49	192.73	187.847	13.92	21	21.22	18.7133	0.0996203	-3.32742	1.07e-06	0.000210685	3.67637	184.32	186.49	192.73	187.847	4.59	5	6.09	5.22667	0.0278241	-5.16752	2.31e-07	7.23e-05	4.14072	13.27	15.78	13.27	14.1067	184.32	186.49	192.73	187.847	0.0750967	-3.73511	3.27e-07	0.000144825	3.83916
816	OmpA family protein CDS	KGB56_04160	149.39	164.11	191.36	168.287	70.28	77.72	84.23	77.41	0.459989	-1.12033	0.00216418	0.0125367	1.90182	149.39	164.11	191.36	168.287	158.03	134.97	94.72	129.24	0.767975	-0.380868	0.153591	0.195046	0.709864	139.97	131.5	128.73	133.4	149.39	164.11	191.36	168.287	0.792695	-0.335162	0.0521172	0.114731	0.940318
817	class I SAM-dependent methyltransferase CDS	KGB56_04165	31.22	37.2	41.75	36.7233	17.04	15.5	13.53	15.3567	0.418172	-1.25783	0.0026575	0.0143885	1.84198	31.22	37.2	41.75	36.7233	18.09	10.06	10.98	13.0433	0.355178	-1.49338	0.00395519	0.0115383	1.93786	25.19	31.02	30.75	28.9867	31.22	37.2	41.75	36.7233	0.789326	-0.341308	0.0975962	0.181906	0.740154
818	MFS transporter CDS	KGB56_04170	82.3	90.56	82.67	85.1767	11.97	10	15.04	12.3367	0.144836	-2.78751	1.86e-05	0.000772933	3.11186	82.3	90.56	82.67	85.1767	6.4	4.31	3.66	4.79	0.0562361	-4.15236	8.98e-06	0.000350909	3.45481	6.56	9.1	10.25	8.63667	82.3	90.56	82.67	85.1767	0.101397	-3.30191	1.23e-05	0.000683287	3.1654
819	metal-sensing transcriptional repressor CDS	KGB56_04175	1.7	2.64	3.88	2.74	1.84	11.47	3.82	5.71	2.08394	1.05931	0.378683	0.473867	0.324343	1.7	2.64	3.88	2.74	1.92	2.23	1.03	1.72667	0.63017	-0.666186	0.235568	0.28082	0.551571	4.02	3.49	5.45	4.32	1.7	2.64	3.88	2.74	1.57664	0.656855	0.140367	0.23716	0.624959
820	nucleoside hydrolase CDS	KGB56_04180	134.84	173.5	158.11	155.483	20.3	19.19	17.93	19.14	0.1231	-3.0221	0.000266672	0.00348858	2.45735	134.84	173.5	158.11	155.483	15.61	10.35	8.92	11.6267	0.0747776	-3.74125	0.000228579	0.00178751	2.74775	19.47	15.6	20.36	18.4767	134.84	173.5	158.11	155.483	0.118834	-3.07298	0.000268427	0.00352942	2.4523
821	LysE family translocator CDS	KGB56_04185	29.57	35.42	29.31	31.4333	5.24	4.42	7.26	5.64	0.179427	-2.47853	0.000284796	0.00366305	2.43616	29.57	35.42	29.31	31.4333	3.02	1.43	1.61	2.02	0.064263	-3.95987	0.000138987	0.00134237	2.87213	5.32	5.58	3.47	4.79	29.57	35.42	29.31	31.4333	0.152386	-2.7142	0.000223292	0.00312808	2.50472
822	PLP-dependent aminotransferase family protein CDS	KGB56_04190	39.41	48.84	46.65	44.9667	56.29	56.06	53.2	55.1833	1.22721	0.295377	0.0276431	0.0664134	1.17774	39.41	48.84	46.65	44.9667	21.52	13.12	14.03	16.2233	0.360786	-1.47079	0.00180424	0.00678283	2.16859	50.43	51.36	57.86	53.2167	39.41	48.84	46.65	44.9667	1.18347	0.243022	0.088754	0.169407	0.771067
823	BMP family ABC transporter substrate-binding protein CDS	KGB56_04195	1273.91	871.1	1054.03	1066.35	1252.8	1382.63	1055.58	1230.34	1.15379	0.206377	0.336636	0.43157	0.364949	1273.91	871.1	1054.03	1066.35	864.81	838.88	832.71	845.467	0.792863	-0.334857	0.131728	0.171716	0.76519	1061.31	1003.09	1090.68	1051.69	1273.91	871.1	1054.03	1066.35	0.986258	-0.0199624	0.908133	0.937824	0.0278788
824	lytic murein transglycosylase CDS	KGB56_04200	131.18	147.39	190.95	156.507	128.09	100.22	116.54	114.95	0.734474	-0.445218	0.101215	0.170576	0.768083	131.18	147.39	190.95	156.507	135.11	104.2	75.04	104.783	0.669514	-0.578815	0.106205	0.143297	0.843763	176.87	183.15	155.47	171.83	131.18	147.39	190.95	156.507	1.09791	0.134758	0.48042	0.593386	0.226662
825	RhoGAP domain containing protein CDS	KGB56_04205	15.87	13.9	15.66	15.1433	17.6	20.75	21.86	20.07	1.32534	0.406358	0.0256286	0.0630566	1.20027	15.87	13.9	15.66	15.1433	7.29	10.71	4.68	7.56	0.49923	-1.00222	0.0149802	0.030407	1.51703	17.67	17.32	15.32	16.77	15.87	13.9	15.66	15.1433	1.10742	0.1472	0.166208	0.269176	0.569963
826	type III secretion system chaperone CDS	KGB56_04210	3.87	3.4	2.82	3.36333	5.74	8.1	12.36	8.73333	2.59663	1.37664	0.0519721	0.10378	0.983885	3.87	3.4	2.82	3.36333	2.54	0.74	1.37	1.55	0.460852	-1.11762	0.040745	0.0654291	1.18423	5.52	7.54	6.26	6.44	3.87	3.4	2.82	3.36333	1.91477	0.937169	0.00976003	0.0363062	1.44002
827	type III secretion system chaperone CDS	KGB56_04215	1.1	3.84	0.88	1.94	1.43	2.96	1.76	2.05	1.0567	0.0795673	0.922311	0.939826	0.0269524	1.1	3.84	0.88	1.94	1.24	0.18	0.44	0.62	0.319588	-1.64572	0.258959	0.304401	0.516553	1.73	1.88	3.52	2.37667	1.1	3.84	0.88	1.94	1.22509	0.292883	0.714435	0.79278	0.100847
828	bifunctional methylenetetrahydrofolate dehydrogenase/methenyltetrahydrofolate cyclohydrolase CDS	KGB56_04220	22.05	38.26	28.35	29.5533	17.66	16.31	12.31	15.4267	0.521994	-0.937894	0.0471315	0.0970021	1.01322	22.05	38.26	28.35	29.5533	18.06	11.43	10.07	13.1867	0.446199	-1.16424	0.037154	0.0610273	1.21448	13.44	15.15	14.82	14.47	22.05	38.26	28.35	29.5533	0.489623	-1.03026	0.0336157	0.0840313	1.07556
829	purU CDS	KGB56_04225	15.67	22.66	26.77	21.7	8.91	13.15	8.87	10.31	0.475115	-1.07365	0.0322891	0.0742188	1.12949	15.67	22.66	26.77	21.7	12.27	8.9	5.4	8.85667	0.408141	-1.29286	0.0277642	0.0487976	1.3116	8.42	8.99	4.1	7.17	15.67	22.66	26.77	21.7	0.330415	-1.59765	0.0154957	0.0497962	1.3028
830	glycosyltransferase CDS	KGB56_04230	89.62	152.24	165.82	135.893	126.54	131.14	108.34	122.007	0.897812	-0.155515	0.600814	0.678903	0.168192	89.62	152.24	165.82	135.893	7.78	3.25	3.41	4.81333	0.0354199	-4.81929	0.00507459	0.0137391	1.86204	190.78	186.89	189.91	189.193	89.62	152.24	165.82	135.893	1.39222	0.477387	0.0858727	0.165274	0.781796
831	efflux transporter outer membrane subunit CDS	KGB56_04235	206.93	240.94	243.31	230.393	38.64	44.53	27.89	37.02	0.160682	-2.63772	0.000109209	0.0020355	2.69133	206.93	240.94	243.31	230.393	11.29	4.29	6.17	7.25	0.0314679	-4.98997	4.82e-05	0.000775886	3.1102	27.97	29.66	39.36	32.33	206.93	240.94	243.31	230.393	0.140325	-2.83315	8.63e-05	0.00189463	2.72248
832	efflux RND transporter periplasmic adaptor subunit CDS	KGB56_04240	95.55	113.35	106.43	105.11	18.84	17.94	14.03	16.9367	0.161133	-2.63368	8.16e-05	0.00168558	2.77325	95.55	113.35	106.43	105.11	1.27	0.37	0.85	0.83	0.00789649	-6.98457	3.61e-05	0.000659626	3.1807	11.16	10.82	20.51	14.1633	95.55	113.35	106.43	105.11	0.134748	-2.89167	0.00011606	0.0021862	2.66031
833	efflux RND transporter permease subunit CDS	KGB56_04245	116.18	134.14	126.1	125.473	27.76	37.22	20.39	28.4567	0.226795	-2.14054	0.000168038	0.00263309	2.57953	116.18	134.14	126.1	125.473	4.49	3.12	2.61	3.40667	0.0271505	-5.20288	1.99e-05	0.000486846	3.31261	16.52	16.02	26.1	19.5467	116.18	134.14	126.1	125.473	0.155783	-2.68239	6.64e-05	0.00166296	2.77912
834	hypothetical protein CDS	KGB56_04255	8.93	16.96	10.51	12.1333	8.33	15.07	18.3	13.9	1.1456	0.196109	0.668457	0.736843	0.132625	8.93	16.96	10.51	12.1333	9.1	4.4	4.11	5.87	0.483791	-1.04754	0.100218	0.136403	0.865176	5.05	10.12	3.4	6.19	8.93	16.96	10.51	12.1333	0.510165	-0.970965	0.135106	0.230691	0.636969
835	hypothetical protein CDS	KGB56_04260	12.58	8.96	15.28	12.2733	11.42	13.71	13.67	12.9333	1.05378	0.075567	0.755752	0.809876	0.0915817	12.58	8.96	15.28	12.2733	8.4	6.71	5.66	6.92333	0.564096	-0.825988	0.0553051	0.0833658	1.07901	7.54	9.3	7.14	7.99333	12.58	8.96	15.28	12.2733	0.651276	-0.618658	0.0928757	0.175091	0.756736
836	DUF4383 domain-containing protein CDS	KGB56_04265	9.04	8.33	15.08	10.8167	7.11	12.58	10.72	10.1367	0.937134	-0.0936727	0.811983	0.853891	0.0685978	9.04	8.33	15.08	10.8167	6.67	5.58	4.68	5.64333	0.521726	-0.938637	0.0799867	0.112972	0.947028	5.99	4.57	1.62	4.06	9.04	8.33	15.08	10.8167	0.375347	-1.4137	0.0538539	0.117051	0.931626
837	FAD-binding oxidoreductase CDS	KGB56_04270	8.58	6.31	10.86	8.58333	4.21	3.92	6.64	4.92333	0.573592	-0.801903	0.0803141	0.142904	0.844955	8.58	6.31	10.86	8.58333	7.05	4.15	3.57	4.92333	0.573592	-0.801903	0.0974109	0.133259	0.875302	3.91	3.11	3.93	3.65	8.58	6.31	10.86	8.58333	0.425243	-1.23364	0.0212228	0.0616716	1.20991
838	DUF4386 domain-containing protein CDS	KGB56_04275	14.47	20.98	23.99	19.8133	15.94	13.52	19.74	16.4	0.827725	-0.272776	0.36485	0.459588	0.337631	14.47	20.98	23.99	19.8133	16.02	18.68	11.22	15.3067	0.772544	-0.372311	0.273994	0.320341	0.494387	15.41	11.26	13.12	13.2633	14.47	20.98	23.99	19.8133	0.669415	-0.579028	0.0986424	0.183341	0.73674
839	AMP-binding protein CDS	KGB56_04280	61.19	76.78	75.73	71.2333	95.63	76.07	87.41	86.37	1.21249	0.277978	0.116539	0.189894	0.721489	61.19	76.78	75.73	71.2333	72.96	47.84	49.08	56.6267	0.794946	-0.331071	0.202721	0.246536	0.60812	97.2	101.67	109.59	102.82	61.19	76.78	75.73	71.2333	1.44343	0.529497	0.00700633	0.0294704	1.53061
840	GNAT family N-acetyltransferase CDS	KGB56_04285	163.84	128.23	138.99	143.687	153.44	145.89	120.01	139.78	0.972811	-0.0397682	0.802474	0.84595	0.0726553	163.84	128.23	138.99	143.687	87.64	65.83	58.92	70.7967	0.492716	-1.02117	0.00591237	0.0154408	1.81133	172.89	158.33	182.77	171.33	163.84	128.23	138.99	143.687	1.19239	0.253852	0.0953033	0.178257	0.748952
841	helix-turn-helix transcriptional regulator CDS	KGB56_04290	46.92	29.4	32.63	36.3167	45.62	33.74	47.25	42.2033	1.16209	0.216725	0.439411	0.532304	0.27384	46.92	29.4	32.63	36.3167	22.46	10.43	17.37	16.7533	0.461313	-1.11618	0.0380147	0.0620762	1.20707	34.78	43.02	43.28	40.36	46.92	29.4	32.63	36.3167	1.11134	0.152294	0.541379	0.645958	0.189796
842	NAD(P)-binding domain-containing protein CDS	KGB56_04295	16.24	13.87	9.15	13.0867	19.02	7.85	7.6	11.49	0.877993	-0.187719	0.729459	0.787625	0.10368	16.24	13.87	9.15	13.0867	6.11	3.69	3.13	4.31	0.329343	-1.60234	0.018197	0.0355314	1.44939	9.48	15.66	28.86	18	16.24	13.87	9.15	13.0867	1.37545	0.459899	0.464588	0.579725	0.236778
843	alpha/beta hydrolase CDS	KGB56_04300	4.06	3.58	5.45	4.36333	5.57	4.75	4.08	4.8	1.10008	0.137604	0.570317	0.65151	0.186079	4.06	3.58	5.45	4.36333	1.68	2.58	2.33	2.19667	0.503438	-0.990115	0.0252195	0.0454122	1.34283	7.25	3.89	4.65	5.26333	4.06	3.58	5.45	4.36333	1.20626	0.270546	0.481704	0.594244	0.226035
844	hypothetical protein CDS	KGB56_04305	4.11	4.69	6.77	5.19	17.82	14.82	4.93	12.5233	2.41297	1.27081	0.138965	0.217753	0.662035	4.11	4.69	6.77	5.19	1.24	0.36	1.22	0.94	0.181118	-2.465	0.00774444	0.0187559	1.72686	11.82	13.53	15.03	13.46	4.11	4.69	6.77	5.19	2.59345	1.37487	0.0025457	0.0154546	1.81094
845	radical SAM protein CDS	KGB56_04310	352.46	504.9	515.79	457.717	494.92	380.77	318.56	398.083	0.869716	-0.201384	0.464382	0.556337	0.254662	352.46	504.9	515.79	457.717	34.01	13.68	14.18	20.6233	0.045057	-4.47211	0.00119148	0.00515821	2.2875	529.7	630.1	692.05	617.283	352.46	504.9	515.79	457.717	1.34861	0.431478	0.0873784	0.167444	0.776131
846	ugpC CDS	KGB56_04315	9.66	16.37	10.95	12.3267	13.16	18.9	11.98	14.68	1.19091	0.252069	0.471858	0.56326	0.249291	9.66	16.37	10.95	12.3267	11.87	11.98	8.18	10.6767	0.866144	-0.207321	0.530406	0.572899	0.241922	17.91	13.53	17.71	16.3833	9.66	16.37	10.95	12.3267	1.3291	0.410446	0.18038	0.285168	0.544899
847	IclR family transcriptional regulator CDS	KGB56_04320	14.09	23.4	19.08	18.8567	17.81	12.1	15.46	15.1233	0.802015	-0.318299	0.302773	0.39899	0.399038	14.09	23.4	19.08	18.8567	8.69	5.02	5	6.23667	0.330741	-1.59623	0.0129633	0.027164	1.56601	16.05	13.48	12.32	13.95	14.09	23.4	19.08	18.8567	0.739791	-0.43481	0.166696	0.269802	0.568954
848	extracellular solute-binding protein CDS	KGB56_04325	54.61	43.55	55.99	51.3833	55.15	56.97	49.95	54.0233	1.05138	0.0722822	0.586019	0.665015	0.177169	54.61	43.55	55.99	51.3833	31.25	31.06	30.8	31.0367	0.604022	-0.727327	0.00667313	0.0168879	1.77242	85.76	68.98	73.17	75.97	54.61	43.55	55.99	51.3833	1.47849	0.564129	0.018406	0.055998	1.25183
849	sugar ABC transporter permease CDS	KGB56_04330	3.24	7.51	7.82	6.19	6.31	11	6.11	7.80667	1.26117	0.334767	0.498831	0.588711	0.230098	3.24	7.51	7.82	6.19	5.12	2.84	5.2	4.38667	0.70867	-0.496814	0.340463	0.386771	0.412546	11.06	10.57	11.93	11.1867	3.24	7.51	7.82	6.19	1.80722	0.853769	0.0309292	0.0792553	1.10097
850	carbohydrate ABC transporter permease CDS	KGB56_04335	9.14	15.41	11.32	11.9567	13.48	18.75	16.13	16.12	1.3482	0.431036	0.15591	0.237305	0.624693	9.14	15.41	11.32	11.9567	9.92	8.44	10.29	9.55	0.798718	-0.324243	0.278881	0.3253	0.487716	21.27	18.07	21.31	20.2167	9.14	15.41	11.32	11.9567	1.69083	0.75773	0.0178252	0.054955	1.25999
851	2-dehydro-3-deoxygalactonokinase CDS	KGB56_04340	11.92	12.27	10.7	11.63	19.28	19.57	17.67	18.84	1.61995	0.695948	0.000684466	0.0060598	2.21754	11.92	12.27	10.7	11.63	10.17	11.29	9.22	10.2267	0.879335	-0.185515	0.140271	0.18081	0.742777	13.88	19.6	21.74	18.4067	11.92	12.27	10.7	11.63	1.58269	0.662377	0.0473062	0.107219	0.969729
852	2-dehydro-3-deoxy-6-phosphogalactonate aldolase CDS	KGB56_04345	13.16	14.56	24.69	17.47	18.55	19.41	22.86	20.2733	1.16047	0.214704	0.508307	0.597072	0.223973	13.16	14.56	24.69	17.47	8.73	8.29	12.47	9.83	0.562679	-0.829616	0.119391	0.158275	0.800588	25.05	22.74	22.15	23.3133	13.16	14.56	24.69	17.47	1.33448	0.416276	0.193113	0.300561	0.522067
853	SMP-30/gluconolactonase/LRE family protein CDS	KGB56_04350	35.62	45.64	34.4	38.5533	39.27	40.23	35.64	38.38	0.995504	-0.00650089	0.96603	0.973914	0.0114794	35.62	45.64	34.4	38.5533	10.6	11.95	10.56	11.0367	0.28627	-1.80455	0.00155737	0.00617831	2.20913	24.19	39.8	36.31	33.4333	35.62	45.64	34.4	38.5533	0.867197	-0.205568	0.435944	0.554933	0.25576
854	beta-galactosidase CDS	KGB56_04355	45.29	43.14	43.69	44.04	26.24	38.47	29.09	31.2667	0.709961	-0.494189	0.0271282	0.0656756	1.1826	45.29	43.14	43.69	44.04	6.18	5.37	6.08	5.87667	0.133439	-2.90574	6.53e-07	0.000119531	3.92252	24.71	29.17	40.24	31.3733	45.29	43.14	43.69	44.04	0.712383	-0.489276	0.0531294	0.1162	0.934794
855	dihydroxy-acid dehydratase family protein CDS	KGB56_04360	64.19	67.66	73.38	68.41	54.58	62.48	48.47	55.1767	0.806558	-0.310149	0.0528428	0.105092	0.97843	64.19	67.66	73.38	68.41	11.94	9.92	10.26	10.7067	0.156507	-2.6757	3.05e-05	0.000601907	3.22047	43.81	54.21	51.93	49.9833	64.19	67.66	73.38	68.41	0.730644	-0.45276	0.0112387	0.0396796	1.40143
856	putA CDS	KGB56_04365	161.09	131.88	143.83	145.6	228.34	261.29	224.34	237.99	1.63455	0.708891	0.00307578	0.0155162	1.80922	161.09	131.88	143.83	145.6	674.52	403.29	319.83	465.88	3.19973	1.67795	0.0406547	0.065323	1.18493	294.18	270.64	276.33	280.383	161.09	131.88	143.83	145.6	1.92571	0.94539	0.000259605	0.00344756	2.46249
857	Lrp/AsnC ligand binding domain-containing protein CDS	KGB56_04370	19.61	26.64	22.47	22.9067	13.03	15.37	14.11	14.17	0.618597	-0.692928	0.015308	0.0443624	1.35299	19.61	26.64	22.47	22.9067	67.34	39.63	35.66	47.5433	2.07552	1.05348	0.0725932	0.104052	0.982749	21.17	14.34	19.82	18.4433	19.61	26.64	22.47	22.9067	0.805151	-0.312668	0.201124	0.309853	0.508845
858	GNAT family N-acetyltransferase CDS	KGB56_04375	65.2	77.69	59.11	67.3333	25.61	35.82	33.91	31.78	0.47198	-1.0832	0.00486269	0.0205805	1.68654	65.2	77.69	59.11	67.3333	24.38	15.74	14.35	18.1567	0.269653	-1.89082	0.00145755	0.00594205	2.22606	29.97	32.82	41.27	34.6867	65.2	77.69	59.11	67.3333	0.515149	-0.95694	0.00711659	0.0298338	1.52529
859	nhaC CDS	KGB56_04380	229.85	155.13	159.6	181.527	5.46	3.77	4.41	4.54667	0.0250468	-5.31923	0.00185997	0.011253	1.94873	229.85	155.13	159.6	181.527	2.72	1.57	1.52	1.93667	0.0106688	-6.55046	0.00175958	0.00666683	2.17608	5.37	2.57	3.12	3.68667	229.85	155.13	159.6	181.527	0.0203092	-5.62172	0.00182919	0.0124732	1.90402
860	arcC CDS	KGB56_04385	942.91	760.11	832.39	845.137	6.93	6.17	6.52	6.54	0.00773839	-7.01375	9.43e-05	0.00183583	2.73617	942.91	760.11	832.39	845.137	2.36	2.05	1.44	1.95	0.00230732	-8.75957	9.23e-05	0.00108228	2.96566	6.14	3.83	6.81	5.59333	942.91	760.11	832.39	845.137	0.00661826	-7.23933	9.39e-05	0.0019801	2.70331
861	argF CDS	KGB56_04390	1604.12	1102.42	1267.58	1324.71	2.14	2.07	2.27	2.16	0.00163055	-9.26043	0.000858677	0.00690507	2.16083	1604.12	1102.42	1267.58	1324.71	2.46	1.98	0.76	1.73333	0.00130847	-9.57791	0.000857633	0.00421828	2.37486	3.97	2.26	1.65	2.62667	1604.12	1102.42	1267.58	1324.71	0.00198283	-8.97822	0.000859878	0.00756237	2.12134
862	arcA CDS	KGB56_04395	831.83	677.21	679.19	729.41	3.18	0.91	2.36	2.15	0.00294759	-8.40625	0.000142837	0.00240873	2.61821	831.83	677.21	679.19	729.41	0.38	0.83	0.47	0.56	0.000767744	-10.3471	0.00014157	0.00135989	2.8665	1.42	2.51	1.24	1.72333	831.83	677.21	679.19	729.41	0.00236264	-8.72538	0.000142477	0.00246381	2.60839
863	YfcC family protein CDS	KGB56_04400	986.95	854.24	883.58	908.257	6.08	3.31	3.58	4.32333	0.00476004	-7.71481	2.33e-05	0.000849925	3.07062	986.95	854.24	883.58	908.257	1.86	1.45	1.06	1.45667	0.00160381	-9.28429	2.3e-05	0.000517335	3.28623	4.45	5.21	3.15	4.27	986.95	854.24	883.58	908.257	0.00470131	-7.73272	2.33e-05	0.000911745	3.04013
864	GAK system CofD-like protein CDS	KGB56_04405	71.58	104.88	110.39	95.6167	47.03	32.14	40.32	39.83	0.416559	-1.26341	0.0122883	0.0380994	1.41908	71.58	104.88	110.39	95.6167	35.07	31.61	23.42	30.0333	0.314101	-1.6707	0.00650409	0.0165786	1.78045	64.54	65.08	58.39	62.67	71.58	104.88	110.39	95.6167	0.65543	-0.609487	0.0554542	0.119551	0.922448
865	long-chain fatty acid--CoA ligase CDS	KGB56_04410	69.45	85.78	79.05	78.0933	15.56	13.75	12.74	14.0167	0.179486	-2.47806	0.000183497	0.00277702	2.55642	69.45	85.78	79.05	78.0933	11.59	8.65	7.75	9.33	0.119472	-3.06525	0.000146989	0.00138631	2.85814	13.09	11.2	11.04	11.7767	69.45	85.78	79.05	78.0933	0.150802	-2.72927	0.000156974	0.00254596	2.59415
866	uxaC CDS	KGB56_04415	98.44	78.56	93.62	90.2067	66.98	99.57	69.81	78.7867	0.873402	-0.195283	0.395901	0.490101	0.309714	98.44	78.56	93.62	90.2067	67.95	63.06	61.51	64.1733	0.711403	-0.49126	0.0144201	0.0295409	1.52958	56.8	61.56	56.84	58.4	98.44	78.56	93.62	90.2067	0.647402	-0.627266	0.00680757	0.0289991	1.53762
867	mannitol dehydrogenase family protein CDS	KGB56_04420	72.25	56.03	78.55	68.9433	73.97	98.13	71.4	81.1667	1.1773	0.235476	0.322505	0.418038	0.378784	72.25	56.03	78.55	68.9433	65.04	54.5	58.37	59.3033	0.860175	-0.217298	0.261548	0.307172	0.512618	63.08	51.65	56.73	57.1533	72.25	56.03	78.55	68.9433	0.82899	-0.270573	0.190036	0.296728	0.527641
868	glycoside hydrolase family 31 protein CDS	KGB56_04425	109.89	104.9	93.16	102.65	256.88	263.9	254.11	258.297	2.51629	1.3313	1.11e-05	0.000617142	3.20962	109.89	104.9	93.16	102.65	191.09	154.43	126.85	157.457	1.53392	0.617221	0.0465711	0.072675	1.13861	159.76	154.88	143.03	152.557	109.89	104.9	93.16	102.65	1.48618	0.571612	0.00206715	0.01359	1.86678
869	TRAP transporter large permease CDS	KGB56_04430	226.79	130.68	174.62	177.363	403.87	462.03	411.41	425.77	2.40055	1.26337	0.00171448	0.0108421	1.96489	226.79	130.68	174.62	177.363	327.36	278.58	230.28	278.74	1.57158	0.652212	0.0620343	0.0916114	1.03805	368.76	286.74	263.48	306.327	226.79	130.68	174.62	177.363	1.72711	0.788363	0.0381346	0.0923263	1.03467
870	TRAP transporter small permease CDS	KGB56_04435	344.25	219.8	279.59	281.213	800.35	840.63	788.65	809.877	2.87994	1.52604	0.000175478	0.00272215	2.56509	344.25	219.8	279.59	281.213	579.43	516.16	475.5	523.697	1.86228	0.897066	0.00668343	0.0169004	1.7721	687.5	507.03	479.04	557.857	344.25	219.8	279.59	281.213	1.98375	0.988229	0.0206433	0.0606511	1.21716
871	glycoside hydrolase family 2 CDS	KGB56_04440	496.77	298.15	408.23	401.05	1222.63	1270.1	1266.18	1252.97	3.12422	1.6435	0.00013759	0.00235478	2.62805	496.77	298.15	408.23	401.05	548.34	504.88	404.34	485.853	1.21145	0.276739	0.301507	0.347495	0.459051	914.81	724.89	611.94	750.547	496.77	298.15	408.23	401.05	1.87145	0.90416	0.029491	0.0763059	1.11744
872	FCD domain-containing protein CDS	KGB56_04445	267.38	216.66	209.84	231.293	466.95	570.84	461.27	499.687	2.1604	1.1113	0.00256144	0.0139772	1.85458	267.38	216.66	209.84	231.293	260.56	200.35	182.01	214.307	0.926558	-0.110047	0.599995	0.639097	0.194434	370.12	305.3	303.21	326.21	267.38	216.66	209.84	231.293	1.41037	0.496077	0.0290709	0.0755871	1.12155
873	uxuA CDS	KGB56_04450	365.72	303.84	392.06	353.873	458.95	464.66	473.44	465.683	1.31596	0.396116	0.0134584	0.0403275	1.3944	365.72	303.84	392.06	353.873	299.76	224.5	182.93	235.73	0.666142	-0.586098	0.0516478	0.0788598	1.10314	390.52	344.45	339.39	358.12	365.72	303.84	392.06	353.873	1.012	0.01721	0.896976	0.930431	0.0313159
874	metal ABC transporter ATP-binding protein CDS	KGB56_04455	83.3	86.73	86.57	85.5333	122.15	100.84	118.48	113.823	1.33075	0.412238	0.0132612	0.0399567	1.39841	83.3	86.73	86.57	85.5333	38.59	32.7	31.76	34.35	0.401598	-1.31618	2.92e-05	0.000582702	3.23455	120.51	104.96	99.09	108.187	83.3	86.73	86.57	85.5333	1.26485	0.338964	0.0250799	0.0681107	1.16678
875	metal ABC transporter permease CDS	KGB56_04460	31.94	31.95	31.19	31.6933	35.85	30.98	31.98	32.9367	1.03923	0.0555152	0.45548	0.547742	0.261424	31.94	31.95	31.19	31.6933	16.3	10.74	9.38	12.14	0.383046	-1.38441	0.000784282	0.00399818	2.39814	29.23	31.54	32.58	31.1167	31.94	31.95	31.19	31.6933	0.981805	-0.0264919	0.60253	0.698982	0.155534
876	transcriptional repressor CDS	KGB56_04465	262.67	335.44	315.14	304.417	207.56	217.68	196.99	207.41	0.681336	-0.553562	0.0125096	0.0386118	1.41328	262.67	335.44	315.14	304.417	117.33	83.55	75.4	92.0933	0.302524	-1.72488	0.00108572	0.00487932	2.31164	269.02	249.83	255.47	258.107	262.67	335.44	315.14	304.417	0.847873	-0.23808	0.107722	0.195429	0.70901
877	hypothetical protein CDS	KGB56_04470	1862.63	2373.77	2591.59	2276	1291.51	1068.59	1220.14	1193.41	0.524348	-0.931405	0.00868512	0.0306628	1.51339	1862.63	2373.77	2591.59	2276	817.77	552.81	427.3	599.293	0.26331	-1.92516	0.00237747	0.0081742	2.08755	1875.39	2053.64	1874.01	1934.35	1862.63	2373.77	2591.59	2276	0.84989	-0.234652	0.202089	0.310978	0.507271
878	response regulator transcription factor CDS	KGB56_04475	249.87	362.25	449.56	353.893	54.94	76.54	88.24	73.24	0.206955	-2.27261	0.00872326	0.0307281	1.51246	249.87	362.25	449.56	353.893	151.19	130.67	83.05	121.637	0.34371	-1.54074	0.019205	0.0368825	1.43318	204.99	161.96	139.82	168.923	249.87	362.25	449.56	353.893	0.477328	-1.06695	0.0384695	0.0929285	1.03185
879	TetR/AcrR family transcriptional regulator CDS	KGB56_04480	111.53	176.73	100.15	129.47	248.35	401.03	200.77	283.383	2.1888	1.13014	0.0768327	0.138398	0.85887	111.53	176.73	100.15	129.47	135.91	121.63	94.17	117.237	0.905512	-0.143194	0.671938	0.707079	0.150532	173.01	163.61	185.21	173.943	111.53	176.73	100.15	129.47	1.3435	0.426	0.145689	0.243671	0.613196
880	SCP2 sterol-binding domain-containing protein CDS	KGB56_04485	1083.08	3005.06	849.25	1645.8	2602.98	5347.55	2214.48	3388.34	2.05878	1.04179	0.219936	0.309237	0.509708	1083.08	3005.06	849.25	1645.8	2587.75	1412.06	1383.16	1794.32	1.09025	0.124654	0.860001	0.877006	0.0569973	2138.42	2449.21	2655.9	2414.51	1083.08	3005.06	849.25	1645.8	1.46708	0.552944	0.333392	0.45452	0.342447
881	cupin domain-containing protein CDS	KGB56_04490	88.2	82.66	86.25	85.7033	71.84	49.78	70.59	64.07	0.747579	-0.419702	0.0420103	0.0892636	1.04933	88.2	82.66	86.25	85.7033	27.47	38.72	19.2	28.4633	0.332115	-1.59025	0.0006256	0.00339447	2.46923	68.86	87.04	64.45	73.45	88.2	82.66	86.25	85.7033	0.857026	-0.222589	0.159508	0.260469	0.584243
882	RNA pseudouridine synthase CDS	KGB56_04495	9.46	10.53	7.37	9.12	5.46	6.51	7.62	6.53	0.716009	-0.481951	0.0814374	0.144104	0.841323	9.46	10.53	7.37	9.12	5.86	2.93	3.08	3.95667	0.433845	-1.20475	0.0178026	0.0349473	1.45659	9.36	6.35	4.11	6.60667	9.46	10.53	7.37	9.12	0.724415	-0.465111	0.23117	0.345228	0.461894
883	adhE CDS	KGB56_04500	413.42	199.17	209.94	274.177	142.07	181.47	172.05	165.197	0.602519	-0.730921	0.198045	0.285874	0.543825	413.42	199.17	209.94	274.177	117.42	95.47	116.94	109.943	0.400994	-1.31835	0.0790333	0.111864	0.95131	174.77	212.34	228.73	205.28	413.42	199.17	209.94	274.177	0.748714	-0.417513	0.389806	0.509009	0.293275
884	DUF393 domain-containing protein CDS	KGB56_04505	65.82	61.72	69.03	65.5233	69.88	57.35	82.88	70.0367	1.06888	0.0961017	0.587759	0.666562	0.17616	65.82	61.72	69.03	65.5233	61.87	52	41.11	51.66	0.788421	-0.342961	0.0946808	0.130094	0.885742	101.91	123.8	66.95	97.5533	65.82	61.72	69.03	65.5233	1.48883	0.574182	0.127397	0.220147	0.657287
885	DUF4166 domain-containing protein CDS	KGB56_04510	16.22	21.53	22.47	20.0733	18.95	15.95	18.55	17.8167	0.887579	-0.172053	0.355322	0.450574	0.346234	16.22	21.53	22.47	20.0733	23.24	13.8	12.69	16.5767	0.825805	-0.276126	0.417501	0.462516	0.334873	21.21	18.72	20.36	20.0967	16.22	21.53	22.47	20.0733	1.00116	0.00167602	0.99158	0.992902	0.0030934
886	PLP-dependent aminotransferase family protein CDS	KGB56_04515	33.68	27.42	35.35	32.15	36.43	36.77	39.63	37.61	1.16983	0.226298	0.105384	0.175394	0.755985	33.68	27.42	35.35	32.15	24.49	13.57	12.57	16.8767	0.524935	-0.929789	0.0277444	0.0487976	1.3116	44.76	40.06	34.38	39.7333	33.68	27.42	35.35	32.15	1.23587	0.305531	0.120289	0.211301	0.675097
887	DMT family transporter CDS	KGB56_04520	18.19	33.34	28.69	26.74	12.89	15.62	15.29	14.6	0.545999	-0.873031	0.0563465	0.109759	0.95956	18.19	33.34	28.69	26.74	20.4	12.71	13.4	15.5033	0.579781	-0.786421	0.092758	0.127898	0.893135	15.07	19.18	20.5	18.25	18.19	33.34	28.69	26.74	0.682498	-0.551103	0.149692	0.248822	0.604111
888	succinylglutamate desuccinylase/aspartoacylase family protein CDS	KGB56_04525	27.61	36.5	30.29	31.4667	29.7	23.24	22.78	25.24	0.802119	-0.318112	0.145677	0.225675	0.646517	27.61	36.5	30.29	31.4667	30.64	18.58	19.77	22.9967	0.730826	-0.4524	0.142856	0.183342	0.736738	37.05	30.38	31.84	33.09	27.61	36.5	30.29	31.4667	1.05159	0.0725709	0.650583	0.738913	0.131407
889	methyltransferase domain-containing protein CDS	KGB56_04530	11.79	14.52	19.24	15.1833	7.82	13.02	12.58	11.14	0.733699	-0.446739	0.214051	0.302888	0.518718	11.79	14.52	19.24	15.1833	9.41	8.15	5.02	7.52667	0.495719	-1.01241	0.0392583	0.0635599	1.19682	12.71	14.05	13.03	13.2633	11.79	14.52	19.24	15.1833	0.873546	-0.195045	0.43461	0.553632	0.256779
890	cation:proton antiporter CDS	KGB56_04535	124.14	135.84	123.19	127.723	8.01	6.25	12.01	8.75667	0.0685596	-3.8665	1.12e-05	0.000617142	3.20962	124.14	135.84	123.19	127.723	6.45	1.77	3.2	3.80667	0.029804	-5.06835	8.6e-06	0.000347606	3.45891	7.74	8.72	2.67	6.37667	124.14	135.84	123.19	127.723	0.0499256	-4.32408	1.1e-05	0.000646271	3.18959
891	hypothetical protein CDS	KGB56_04540	10.19	13.16	15.44	12.93	10.72	8.23	5.61	8.18667	0.633153	-0.659374	0.0886838	0.154506	0.811055	10.19	13.16	15.44	12.93	4.62	4.43	6.16	5.07	0.392111	-1.35066	0.00824887	0.0196141	1.70743	10.52	7.98	9.55	9.35	10.19	13.16	15.44	12.93	0.723125	-0.467684	0.101601	0.187919	0.72603
892	TetR/AcrR family transcriptional regulator CDS	KGB56_04545	43.63	53.46	49.63	48.9067	37.7	39.24	35.85	37.5967	0.768743	-0.379426	0.020116	0.0534549	1.27201	43.63	53.46	49.63	48.9067	40.47	30.51	26.39	32.4567	0.663645	-0.591516	0.0314358	0.0537282	1.2698	42.72	30.74	25.91	33.1233	43.63	53.46	49.63	48.9067	0.677276	-0.562183	0.0518388	0.114308	0.941924
893	DUF418 domain-containing protein CDS	KGB56_04550	21.09	22.38	22.84	22.1033	29.01	26.59	21.76	25.7867	1.16664	0.222361	0.168565	0.251876	0.598813	21.09	22.38	22.84	22.1033	17.65	11.39	16.69	15.2433	0.68964	-0.536086	0.0271964	0.0481014	1.31784	18.7	24.22	23.48	22.1333	21.09	22.38	22.84	22.1033	1.00136	0.00195679	0.987552	0.990536	0.00412979
894	HAD family phosphatase CDS	KGB56_04555	10.63	12.95	10.27	11.2833	13.65	14.59	13.31	13.85	1.22747	0.295693	0.0497659	0.100669	0.997105	10.63	12.95	10.27	11.2833	9.14	7.74	5.81	7.56333	0.67031	-0.577099	0.0437927	0.069193	1.15994	10.61	8.86	7.95	9.14	10.63	12.95	10.27	11.2833	0.810044	-0.303927	0.134917	0.230518	0.637295
895	VOC family protein CDS	KGB56_04560	2.22	9.08	2.39	4.56333	7.47	6.01	9.47	7.65	1.67641	0.745372	0.279797	0.375225	0.425708	2.22	9.08	2.39	4.56333	4.78	7.4	4.73	5.63667	1.23521	0.304754	0.680913	0.715529	0.145373	6.73	8.19	9.24	8.05333	2.22	9.08	2.39	4.56333	1.76479	0.819498	0.21536	0.327041	0.485397
896	hypothetical protein CDS	KGB56_04565	21.81	14.44	15.83	17.36	10.98	8.36	18.55	12.63	0.727535	-0.458912	0.281251	0.376513	0.42422	21.81	14.44	15.83	17.36	9.47	8.33	5.37	7.72333	0.444892	-1.16847	0.0199506	0.0379505	1.42078	17.04	16.16	10.31	14.5033	21.81	14.44	15.83	17.36	0.835445	-0.259382	0.408094	0.527187	0.278035
897	hypothetical protein CDS	KGB56_04570	119.92	122	123.36	121.76	242.62	272.08	262.45	259.05	2.12755	1.08919	9.55e-05	0.00183826	2.73559	119.92	122	123.36	121.76	53.74	53.59	60.64	55.99	0.459839	-1.1208	1.3e-05	0.000417846	3.37898	226.66	188.67	199.35	204.893	119.92	122	123.36	121.76	1.68276	0.750833	0.00185239	0.0125509	1.90133
898	hypothetical protein CDS	KGB56_04575	37.85	42.95	47.05	42.6167	37.77	26.9	40.08	34.9167	0.81932	-0.287502	0.188085	0.273504	0.563037	37.85	42.95	47.05	42.6167	35.4	30.1	19.22	28.24	0.662652	-0.593678	0.0578654	0.0864158	1.06341	40.3	50.09	47.47	45.9533	37.85	42.95	47.05	42.6167	1.07829	0.108752	0.446375	0.56385	0.248836
899	IS110 family transposase CDS	KGB56_04580	40.62	26.53	32.48	33.21	31.29	25.49	31.3	29.36	0.884071	-0.177766	0.442242	0.534635	0.271942	40.62	26.53	32.48	33.21	15.15	12.82	10.53	12.8333	0.38643	-1.37172	0.00901641	0.0209149	1.67954	27.07	27.74	23.6	26.1367	40.62	26.53	32.48	33.21	0.787012	-0.345543	0.173792	0.277565	0.556636
900	DEAD/DEAH box helicase CDS	KGB56_04585	52.49	72.68	84.13	69.7667	42.41	36	32.12	36.8433	0.528094	-0.921134	0.0276335	0.0664134	1.17774	52.49	72.68	84.13	69.7667	63.2	45.92	42.44	50.52	0.724128	-0.465683	0.162528	0.204391	0.689539	35.81	29.09	28.96	31.2867	52.49	72.68	84.13	69.7667	0.448447	-1.15699	0.0155873	0.0499442	1.30151
901	cupin domain-containing protein CDS	KGB56_04590	87.98	107.94	99.49	98.47	154.96	115.31	139.48	136.583	1.38706	0.472025	0.0418394	0.0891143	1.05005	87.98	107.94	99.49	98.47	94.17	63.56	72.72	76.8167	0.780102	-0.358265	0.11444	0.152625	0.816374	152.35	187.43	193.96	177.913	87.98	107.94	99.49	98.47	1.80678	0.853418	0.00495328	0.0235769	1.62751
902	mgtE CDS	KGB56_04595	45.22	64.56	39.7	49.8267	5.98	4.89	5.73	5.53333	0.111052	-3.1707	0.0042035	0.0187577	1.72682	45.22	64.56	39.7	49.8267	2.04	2.1	1.3	1.81333	0.0363928	-4.7802	0.00312078	0.00988742	2.00492	5.14	5.89	2.65	4.56	45.22	64.56	39.7	49.8267	0.0915173	-3.44981	0.00398904	0.0205726	1.68671
903	extracellular solute-binding protein CDS	KGB56_04600	208.82	195.33	231.01	211.72	5.15	4.73	7.91	5.93	0.0280087	-5.15798	3.92e-05	0.00109613	2.96014	208.82	195.33	231.01	211.72	2.28	1.74	1.08	1.7	0.00802947	-6.96048	3.56e-05	0.000653675	3.18464	4.8	4.8	2.48	4.02667	208.82	195.33	231.01	211.72	0.0190188	-5.71643	3.75e-05	0.00113916	2.94342
904	BCCT family transporter CDS	KGB56_04605	29.71	51.81	52.37	44.63	57.02	44.5	44.68	48.7333	1.09194	0.126895	0.6558	0.727723	0.138034	29.71	51.81	52.37	44.63	76.65	47.62	26.05	50.1067	1.12271	0.166989	0.7559	0.782718	0.106395	46.08	27.41	29.58	34.3567	29.71	51.81	52.37	44.63	0.769811	-0.377424	0.340782	0.461324	0.335994
905	aldo/keto reductase CDS	KGB56_04610	50.03	35.33	47.49	44.2833	62.13	50.23	46.68	53.0133	1.19714	0.259591	0.251126	0.34452	0.462785	50.03	35.33	47.49	44.2833	80.9	57.33	51.69	63.3067	1.42958	0.515594	0.130758	0.170827	0.767442	69.03	89.65	81.62	80.1	50.03	35.33	47.49	44.2833	1.80881	0.855038	0.00889683	0.0341474	1.46664
906	FAD-dependent oxidoreductase CDS	KGB56_04640	33.88	26.13	32.67	30.8933	43.21	50.81	49.52	47.8467	1.54877	0.631123	0.00727389	0.0270581	1.5677	33.88	26.13	32.67	30.8933	20.74	17.22	20.4	19.4533	0.629694	-0.667278	0.0125632	0.0266091	1.57497	47.52	46.43	46.47	46.8067	33.88	26.13	32.67	30.8933	1.51511	0.599418	0.00282588	0.0165503	1.78119
907	c-type cytochrome CDS	KGB56_04645	13.54	15.17	15.93	14.88	23.6	18.94	26.29	22.9433	1.54189	0.6247	0.0234143	0.0591989	1.22769	13.54	15.17	15.93	14.88	10.73	11.55	10.45	10.91	0.733199	-0.447723	0.00698283	0.0174637	1.75786	21.52	29.38	30.06	26.9867	13.54	15.17	15.93	14.88	1.81362	0.858872	0.0128623	0.0434839	1.36167
908	c-type cytochrome CDS	KGB56_04650	22.48	20.82	26.96	23.42	29.09	33.75	42.12	34.9867	1.49388	0.579064	0.0522053	0.104136	0.982399	22.48	20.82	26.96	23.42	12.4	11.84	11.03	11.7567	0.501993	-0.994262	0.00340928	0.0104484	1.98095	35.13	33.33	33.75	34.07	22.48	20.82	26.96	23.42	1.45474	0.540761	0.00509588	0.0239976	1.61983
909	soxC CDS	KGB56_04655	15.63	14.63	15.03	15.0967	21.97	17.57	19.29	19.61	1.29896	0.377359	0.0263417	0.06432	1.19165	15.63	14.63	15.03	15.0967	10.87	9.87	8.91	9.88333	0.65467	-0.61116	0.00120745	0.00519525	2.28439	27.06	19.43	21.22	22.57	15.63	14.63	15.03	15.0967	1.49503	0.580176	0.032325	0.0818058	1.08722
910	soxB CDS	KGB56_04660	10.03	7.5	13.35	10.2933	12.87	12.27	15.14	13.4267	1.3044	0.383391	0.175547	0.259188	0.586386	10.03	7.5	13.35	10.2933	7.78	6.8	8.79	7.79	0.756801	-0.402015	0.234219	0.279589	0.553479	21.8	18.18	18.79	19.59	10.03	7.5	13.35	10.2933	1.90317	0.928407	0.0101877	0.0373356	1.42788
911	soxA CDS	KGB56_04665	28.81	27.1	31.1	29.0033	50.77	66.53	55.87	57.7233	1.99023	0.992936	0.00387861	0.0178799	1.74763	28.81	27.1	31.1	29.0033	27.82	26.93	31.18	28.6433	0.987588	-0.0180193	0.84594	0.864326	0.0633223	64.28	56.33	58.24	59.6167	28.81	27.1	31.1	29.0033	2.05551	1.0395	0.000326148	0.00402965	2.39473
912	soxZ CDS	KGB56_04670	31.59	35.32	45.69	37.5333	69.67	61.1	62.48	64.4167	1.71625	0.779262	0.00571943	0.0229816	1.63862	31.59	35.32	45.69	37.5333	31.49	23.36	36.45	30.4333	0.810835	-0.30252	0.279999	0.326461	0.486169	95.5	65.93	66.12	75.85	31.59	35.32	45.69	37.5333	2.02087	1.01498	0.023094	0.0644642	1.19068
913	soxY CDS	KGB56_04675	41.94	37.59	40.81	40.1133	50.96	49.48	55.27	51.9033	1.29392	0.371745	0.00557974	0.0226429	1.64507	41.94	37.59	40.81	40.1133	26.65	25.51	36.2	29.4533	0.734253	-0.445651	0.0425738	0.0676764	1.16956	80.75	45.72	55.4	60.6233	41.94	37.59	40.81	40.1133	1.5113	0.595791	0.123144	0.214754	0.668059
914	soxX CDS	KGB56_04680	20.65	37.13	30.22	29.3333	56.35	47.06	47.41	50.2733	1.71386	0.777252	0.0208789	0.0550416	1.25931	20.65	37.13	30.22	29.3333	31.74	29.52	31.9	31.0533	1.05864	0.0822071	0.740224	0.768583	0.114309	73	68.98	52.35	64.7767	20.65	37.13	30.22	29.3333	2.2083	1.14293	0.0110473	0.0391185	1.40762
915	thioredoxin family protein CDS	KGB56_04685	22.54	23.15	24.65	23.4467	37.44	27.93	21.78	29.05	1.23898	0.309155	0.289947	0.385435	0.414048	22.54	23.15	24.65	23.4467	14.81	12.64	10.98	12.81	0.546346	-0.872112	0.00112448	0.0049777	2.30297	56.09	42.5	30.85	43.1467	22.54	23.15	24.65	23.4467	1.8402	0.879866	0.0545915	0.118412	0.926606
916	sulfite exporter TauE/SafE family protein CDS	KGB56_04690	21.81	19.79	22.89	21.4967	14.03	8.48	13.16	11.89	0.553109	-0.854364	0.00786693	0.0286227	1.54329	21.81	19.79	22.89	21.4967	12.77	3.91	4.89	7.19	0.33447	-1.58005	0.00831927	0.0197374	1.70471	16.33	20.38	12.14	16.2833	21.81	19.79	22.89	21.4967	0.757482	-0.400717	0.110021	0.198516	0.702205
917	thioredoxin family protein CDS	KGB56_04695	28.9	29.46	31.38	29.9133	41.16	22.12	35.88	33.0533	1.10497	0.144007	0.612521	0.689592	0.161408	28.9	29.46	31.38	29.9133	32.96	25.54	22.64	27.0467	0.904168	-0.145338	0.416072	0.461126	0.336181	55.7	54.12	44.54	51.4533	28.9	29.46	31.38	29.9133	1.72008	0.782476	0.00379046	0.0200347	1.69822
918	heme-binding protein CDS	KGB56_04700	53.75	48.52	43.17	48.48	64.78	54.29	69.63	62.9	1.29744	0.37567	0.0575455	0.111278	0.953589	53.75	48.52	43.17	48.48	47.31	30.88	39.02	39.07	0.805899	-0.311328	0.170631	0.212619	0.672398	97.05	57.64	59.11	71.2667	53.75	48.52	43.17	48.48	1.47002	0.555838	0.160727	0.262218	0.581337
919	winged helix-turn-helix transcriptional regulator CDS	KGB56_04705	38.59	68.04	43.2	49.9433	83.65	66.55	66.54	72.2467	1.44657	0.532639	0.107297	0.177779	0.75012	38.59	68.04	43.2	49.9433	62.63	43.82	44.27	50.24	1.00594	0.00854435	0.979862	0.983565	0.00719686	73.9	80.68	69.27	74.6167	38.59	68.04	43.2	49.9433	1.49403	0.579206	0.0642194	0.133568	0.874297
920	YeeE/YedE family protein CDS	KGB56_04710	33.73	40.5	29.08	34.4367	52	50.62	54.03	52.2167	1.51631	0.600565	0.00679931	0.0258444	1.58763	33.73	40.5	29.08	34.4367	46.66	40.67	40.33	42.5533	1.2357	0.305327	0.105951	0.143054	0.844501	48.35	50.21	47.21	48.59	33.73	40.5	29.08	34.4367	1.411	0.496714	0.0145214	0.0474588	1.32368
921	pncA CDS	KGB56_04715	6.99	19.54	28.21	18.2467	10.56	5.87	7.16	7.86333	0.430946	-1.21442	0.175557	0.259188	0.586386	6.99	19.54	28.21	18.2467	12.42	8.14	4.94	8.5	0.465839	-1.1021	0.209811	0.25405	0.595082	7.05	7.38	4.3	6.24333	6.99	19.54	28.21	18.2467	0.342163	-1.54724	0.126592	0.219335	0.658893
922	pncB CDS	KGB56_04720	3.85	9.9	8.96	7.57	6.39	7.8	8.06	7.41667	0.979745	-0.0295224	0.941101	0.954396	0.0202714	3.85	9.9	8.96	7.57	7.98	4.37	3.77	5.37333	0.709819	-0.494476	0.392484	0.438644	0.357888	4.87	4.96	7.42	5.75	3.85	9.9	8.96	7.57	0.759577	-0.396731	0.426248	0.545729	0.263023
923	FAD-binding oxidoreductase CDS	KGB56_04725	41.64	33.23	37.8	37.5567	36.07	47.39	36.64	40.0333	1.06594	0.0921327	0.604522	0.681788	0.166351	41.64	33.23	37.8	37.5567	56.59	59.89	52.96	56.48	1.50386	0.588671	0.00385889	0.0113943	1.94331	49.72	46.38	51.6	49.2333	41.64	33.23	37.8	37.5567	1.31091	0.390566	0.0152471	0.0491459	1.30851
924	glycerol-3-phosphate dehydrogenase/oxidase CDS	KGB56_04730	41.1	30.43	37.89	36.4733	45.22	53.68	34.62	44.5067	1.22025	0.287179	0.27486	0.370291	0.431457	41.1	30.43	37.89	36.4733	59.29	39.88	34.11	44.4267	1.21806	0.284584	0.3894	0.435747	0.360765	47	53.34	52.45	50.93	41.1	30.43	37.89	36.4733	1.39636	0.481674	0.0179127	0.0551501	1.25845
925	FGGY-family carbohydrate kinase CDS	KGB56_04735	25.79	27.69	31.3	28.26	32.64	31.04	29.32	31	1.09696	0.133507	0.218503	0.307599	0.512015	25.79	27.69	31.3	28.26	30.11	19.63	17.36	22.3667	0.79146	-0.337411	0.237474	0.282902	0.548364	35.01	41.99	37.87	38.29	25.79	27.69	31.3	28.26	1.35492	0.438206	0.017986	0.0553048	1.25724
926	malonyl-CoA decarboxylase CDS	KGB56_04740	58.16	62.15	77.33	65.88	8.7	8.43	7.89	8.34	0.126594	-2.98172	0.000597016	0.00559321	2.25234	58.16	62.15	77.33	65.88	8.07	6.47	6.18	6.90667	0.104837	-3.25378	0.000551697	0.0030979	2.50893	9.81	10.35	10.66	10.2733	58.16	62.15	77.33	65.88	0.15594	-2.68094	0.000681475	0.00655519	2.18341
927	cupin domain-containing protein CDS	KGB56_04745	79.42	95.58	78.76	84.5867	181.61	144.27	161.44	162.44	1.9204	0.941405	0.0030118	0.0153686	1.81337	79.42	95.58	78.76	84.5867	93.56	74.73	83.09	83.7933	0.990621	-0.0135948	0.923303	0.932963	0.0301358	137.83	120.52	139.12	132.49	79.42	95.58	78.76	84.5867	1.56632	0.647381	0.00416177	0.0211149	1.67541
928	sterol desaturase family protein CDS	KGB56_04750	288.3	305.66	305.39	299.783	383.91	346.59	437.98	389.493	1.29925	0.377678	0.0297933	0.0699964	1.15492	288.3	305.66	305.39	299.783	228.44	167.57	173.72	189.91	0.633491	-0.658604	0.00552674	0.0146463	1.83427	529.67	501.97	490.7	507.447	288.3	305.66	305.39	299.783	1.69271	0.759336	8.77e-05	0.00190993	2.71898
929	DUF1427 family protein CDS	KGB56_04755	0.69	0.54	0	0.41	1.2	0.94	7.12	3.08667	7.52846	2.91235	0.257531	0.351491	0.454086	0.69	0.54	0	0.41	3.91	1.37	1.68	2.32	5.65854	2.50043	0.0820733	0.115408	0.937765	0	0	0.81	0.27	0.69	0.54	0	0.41	0.658537	-0.602665	0.703055	0.782584	0.106469
930	NAD(P)H-dependent oxidoreductase CDS	KGB56_04760	6.01	7.79	5.6	6.46667	8.34	8.66	19.31	12.1033	1.87165	0.90431	0.199041	0.286844	0.542355	6.01	7.79	5.6	6.46667	7.24	7.12	5.04	6.46667	1	0	1	1	0	8.43	9.62	5.37	7.80667	6.01	7.79	5.6	6.46667	1.20722	0.271684	0.402744	0.521545	0.282708
931	LysE family translocator CDS	KGB56_04765	9.17	17.55	8	11.5733	4.07	3.49	2.01	3.19	0.275634	-1.85918	0.052368	0.104421	0.98121	9.17	17.55	8	11.5733	1.5	1.7	0.95	1.38333	0.119528	-3.06458	0.0278118	0.0488546	1.31109	3.13	1.5	2.01	2.21333	9.17	17.55	8	11.5733	0.191244	-2.38651	0.0371754	0.0905553	1.04309
932	alpha/beta hydrolase CDS	KGB56_04770	56.03	90.94	54.18	67.05	7.25	7.44	8.42	7.70333	0.114889	-3.12168	0.00770014	0.0281896	1.54991	56.03	90.94	54.18	67.05	4.17	2.25	2.26	2.89333	0.0431519	-4.53443	0.0058541	0.0153368	1.81427	7.04	4.02	4.88	5.31333	56.03	90.94	54.18	67.05	0.0792443	-3.65755	0.00675032	0.0288245	1.54024
933	beta-N-acetylhexosaminidase CDS	KGB56_04775	29.37	27.11	31.95	29.4767	11.71	16.84	14.74	14.43	0.48954	-1.0305	0.00180942	0.0111117	1.95422	29.37	27.11	31.95	29.4767	13.64	8.76	6.4	9.6	0.325681	-1.61847	0.00145998	0.00594423	2.2259	17.45	11.92	14.53	14.6333	29.37	27.11	31.95	29.4767	0.496438	-1.01031	0.00220094	0.014086	1.85121
934	GntR family transcriptional regulator CDS	KGB56_04780	29.62	50.5	38.44	39.52	37.02	23.34	34.67	31.6767	0.801535	-0.319162	0.34776	0.443211	0.353389	29.62	50.5	38.44	39.52	33.5	25.05	21.44	26.6633	0.674679	-0.567726	0.141337	0.181964	0.740014	46.39	37.84	29.67	37.9667	29.62	50.5	38.44	39.52	0.960695	-0.0578496	0.850752	0.897378	0.0470246
935	sugar ABC transporter permease CDS	KGB56_04785	67.36	73.9	82.53	74.5967	91.64	72.75	78.24	80.8767	1.08419	0.116612	0.427908	0.521545	0.282708	67.36	73.9	82.53	74.5967	90.95	74.35	64.78	76.6933	1.02811	0.03999	0.823727	0.845207	0.073037	111.57	98.21	87.61	99.13	67.36	73.9	82.53	74.5967	1.32888	0.410211	0.0403614	0.0959713	1.01786
936	carbohydrate ABC transporter permease CDS	KGB56_04790	93.18	105.96	138.04	112.393	150.97	111.14	144.49	135.533	1.20588	0.270091	0.271901	0.367142	0.435166	93.18	105.96	138.04	112.393	157.22	124.81	121.45	134.493	1.19663	0.258978	0.276485	0.322931	0.490891	200	204.25	188.32	197.523	93.18	105.96	138.04	112.393	1.75743	0.813467	0.00386207	0.0201922	1.69482
937	sugar ABC transporter substrate-binding protein CDS	KGB56_04795	1168.1	848.12	993.26	1003.16	1941.01	2044.65	2017.89	2001.18	1.99488	0.996302	0.000515028	0.00522104	2.28224	1168.1	848.12	993.26	1003.16	1035.47	1062.76	1282.51	1126.91	1.12336	0.167825	0.364688	0.410602	0.386579	2194.73	1812.15	1638.3	1881.73	1168.1	848.12	993.26	1003.16	1.8758	0.907505	0.00960048	0.0360408	1.44321
938	ABC transporter ATP-binding protein CDS	KGB56_04800	59.72	52.84	47.56	53.3733	91.31	89.6	102.55	94.4867	1.7703	0.823992	0.00156971	0.0102163	1.9907	59.72	52.84	47.56	53.3733	77.02	62.49	70.75	70.0867	1.31314	0.393021	0.0381579	0.0622718	1.20571	106.58	97.11	86.05	96.58	59.72	52.84	47.56	53.3733	1.80952	0.855605	0.00331513	0.0184785	1.73333
939	Gfo/Idh/MocA family oxidoreductase CDS	KGB56_04805	124.22	101.89	93.53	106.547	185.3	198.3	173.54	185.713	1.74302	0.801592	0.00242646	0.0134223	1.87217	124.22	101.89	93.53	106.547	115.31	97.89	99.57	104.257	0.978507	-0.0313458	0.841136	0.860876	0.0650592	184.38	164.41	168.35	172.38	124.22	101.89	93.53	106.547	1.61788	0.694107	0.00393081	0.0203712	1.69098
940	SIS domain-containing protein CDS	KGB56_04810	57.3	55.63	55.51	56.1467	145.22	128.2	127.1	133.507	2.37782	1.24964	0.000194537	0.00286255	2.54325	57.3	55.63	55.51	56.1467	78.92	63.86	70.57	71.1167	1.26662	0.340987	0.0271075	0.0479983	1.31877	141.08	119.72	144.05	134.95	57.3	55.63	55.51	56.1467	2.40353	1.26515	0.000509884	0.00547946	2.26126
941	SIS domain-containing protein CDS	KGB56_04815	19.32	17.52	16.38	17.74	17.24	21.54	16.22	18.3333	1.03345	0.0474631	0.763392	0.815431	0.0886128	19.32	17.52	16.38	17.74	22.24	14	14.31	16.85	0.949831	-0.0742574	0.768796	0.794367	0.0999787	31.45	25.3	32.06	29.6033	19.32	17.52	16.38	17.74	1.66873	0.738754	0.00694169	0.0293195	1.53284
942	ROK family protein CDS	KGB56_04820	39.74	37.21	41.33	39.4267	35.14	38.29	29.1	34.1767	0.866841	-0.20616	0.149861	0.230228	0.637842	39.74	37.21	41.33	39.4267	18.99	12.52	16.8	16.1033	0.408438	-1.29181	0.000486366	0.00287064	2.54202	44.85	37.21	45.96	42.6733	39.74	37.21	41.33	39.4267	1.08235	0.114163	0.340124	0.460948	0.336348
943	class II D-tagatose-bisphosphate aldolase, non-catalytic subunit CDS	KGB56_04825	43.01	42.6	38.5	41.37	19.68	26.18	18.59	21.4833	0.519297	-0.945367	0.00200045	0.0118202	1.92737	43.01	42.6	38.5	41.37	17.7	10.7	16.37	14.9233	0.360728	-1.47102	0.000514084	0.00295426	2.52955	31.57	38.37	42.78	37.5733	43.01	42.6	38.5	41.37	0.908227	-0.138876	0.346811	0.466749	0.330917
944	nagA CDS	KGB56_04830	27.45	37.75	24.43	29.8767	89.92	101.79	70.04	87.25	2.92034	1.54614	0.00474322	0.020303	1.69244	27.45	37.75	24.43	29.8767	16.85	13.56	15.19	15.2	0.508758	-0.974948	0.0239478	0.0437301	1.35922	86.63	87.13	93.1	88.9533	27.45	37.75	24.43	29.8767	2.97735	1.57403	0.000200617	0.0029485	2.5304
945	HlyD family type I secretion periplasmic adaptorsubunit CDS	KGB56_04835	34.97	49.09	31.4	38.4867	175.72	148.06	163.71	162.497	4.22215	2.07798	0.000212163	0.00304597	2.51627	34.97	49.09	31.4	38.4867	9.4	6.3	6.28	7.32667	0.190369	-2.39313	0.00478463	0.0132168	1.87887	168.23	198.83	212.27	193.11	34.97	49.09	31.4	38.4867	5.01758	2.32699	0.00039349	0.00460433	2.33683
946	type I secretion system permease/ATPase CDS	KGB56_04840	57.62	67.76	68.34	64.5733	215.03	197.28	208.13	206.813	3.20277	1.67932	2.18e-05	0.000838804	3.07634	57.62	67.76	68.34	64.5733	14.29	7.34	8.75	10.1267	0.156824	-2.67278	0.000181624	0.00156491	2.80551	282.82	291.12	353.97	309.303	57.62	67.76	68.34	64.5733	4.78995	2.26001	0.000421888	0.00479886	2.31886
947	LysR family transcriptional regulator CDS	KGB56_04845	28	45.81	22.84	32.2167	14.42	15.88	14.42	14.9067	0.4627	-1.11185	0.0680849	0.126148	0.899119	28	45.81	22.84	32.2167	12.29	11.55	7.76	10.5333	0.326953	-1.61285	0.0378487	0.0618623	1.20857	13.05	11.22	9.24	11.17	28	45.81	22.84	32.2167	0.346715	-1.52818	0.0404295	0.0960042	1.01771
948	epimerase CDS	KGB56_04850	21.11	19.13	18.77	19.67	24.56	20.64	25.61	23.6033	1.19997	0.262994	0.0790528	0.141421	0.849485	21.11	19.13	18.77	19.67	4.82	6.55	5.04	5.47	0.278088	-1.84638	9.77e-05	0.00111871	2.95128	23.55	23.95	16.75	21.4167	21.11	19.13	18.77	19.67	1.0888	0.122737	0.514762	0.624011	0.204808
949	gamma-glutamyl-gamma-aminobutyrate hydrolase family protein CDS	KGB56_04855	137.5	151.07	145.63	144.733	226.32	179.02	194.47	199.937	1.38141	0.466146	0.0188701	0.0510117	1.29233	137.5	151.07	145.63	144.733	159.25	126.54	98.81	128.2	0.885767	-0.175001	0.408104	0.45343	0.34349	188.79	145.49	137.74	157.34	137.5	151.07	145.63	144.733	1.0871	0.120488	0.484082	0.596069	0.224704
950	FAD-binding oxidoreductase CDS	KGB56_04860	33.88	38.04	34.9	35.6067	50.31	33.7	38.73	40.9133	1.14904	0.200424	0.354698	0.450109	0.346682	33.88	38.04	34.9	35.6067	42.93	27.58	26.81	32.44	0.911065	-0.134374	0.588884	0.628522	0.20168	39.26	31.55	34.47	35.0933	33.88	38.04	34.9	35.6067	0.985583	-0.0209504	0.851569	0.898061	0.046694
951	hypothetical protein CDS	KGB56_04865	9.84	9.2	8.69	9.24333	15.38	13.86	20.32	16.52	1.78723	0.837729	0.0212327	0.055585	1.25504	9.84	9.2	8.69	9.24333	7.29	7.42	5.04	6.58333	0.712225	-0.489595	0.0341091	0.0573378	1.24156	18.03	17.46	15.42	16.97	9.84	9.2	8.69	9.24333	1.83592	0.876501	0.000846747	0.00749653	2.12514
952	SDR family oxidoreductase CDS	KGB56_04870	7.01	8.15	7.67	7.61	22.84	22.33	20.98	22.05	2.8975	1.53481	2.37e-05	0.000849925	3.07062	7.01	8.15	7.67	7.61	9.69	7.19	4.64	7.17333	0.942619	-0.0852528	0.784719	0.808776	0.092172	20.42	14.54	17.62	17.5267	7.01	8.15	7.67	7.61	2.30311	1.20358	0.00458602	0.0224318	1.64914
953	NAD(P)-binding domain-containing protein CDS	KGB56_04875	11.35	11.89	12.01	11.75	27.98	23.2	36.2	29.1267	2.47887	1.30968	0.0102553	0.0337832	1.4713	11.35	11.89	12.01	11.75	11.38	8.9	7.22	9.16667	0.780142	-0.358192	0.102664	0.139199	0.856363	23.42	14.73	18.62	18.9233	11.35	11.89	12.01	11.75	1.6105	0.687505	0.0466293	0.106261	0.973625
954	AraC family transcriptional regulator CDS	KGB56_04880	10.25	13.15	11.01	11.47	18.71	23.13	16.39	19.41	1.69224	0.758935	0.0212525	0.055585	1.25504	10.25	13.15	11.01	11.47	13.47	4.95	4.82	7.74667	0.675385	-0.566218	0.281098	0.327455	0.484849	18.81	13.9	16.79	16.5	10.25	13.15	11.01	11.47	1.43854	0.524601	0.0393659	0.0943218	1.02539
955	panB CDS	KGB56_04885	31.27	56.4	52.04	46.57	35.23	27.56	23.57	28.7867	0.618138	-0.694	0.103827	0.173571	0.760522	31.27	56.4	52.04	46.57	37.43	24.61	19.22	27.0867	0.581633	-0.781818	0.108199	0.145545	0.837004	49.55	32.39	36.28	39.4067	31.27	56.4	52.04	46.57	0.846181	-0.240961	0.485531	0.5973	0.223808
956	cysteine hydrolase CDS	KGB56_04890	154.24	186.31	175.31	171.953	218.04	206.26	198.64	207.647	1.20758	0.272114	0.0312764	0.0724083	1.14021	154.24	186.31	175.31	171.953	23.09	10.92	16.31	16.7733	0.0975458	-3.35778	0.0001025	0.00114628	2.94071	240.76	198.83	193.73	211.107	154.24	186.31	175.31	171.953	1.2277	0.295955	0.0904218	0.171666	0.765316
957	phosphodiesterase CDS	KGB56_04895	12.3	14.46	12.9	13.22	13.53	14.07	14.77	14.1233	1.06833	0.0953585	0.287573	0.383335	0.416422	12.3	14.46	12.9	13.22	10.48	6.47	5.25	7.4	0.559758	-0.837125	0.0269846	0.0478445	1.32017	14.45	18.04	17.79	16.76	12.3	14.46	12.9	13.22	1.26778	0.3423	0.0556196	0.119859	0.921331
958	DUF2474 family protein CDS	KGB56_04900	329.4	226.14	286.32	280.62	69.98	67.28	72.62	69.96	0.249305	-2.00402	0.00216222	0.0125367	1.90182	329.4	226.14	286.32	280.62	36.7	24.48	33.64	31.6067	0.112632	-3.15032	0.00117529	0.00511312	2.29131	64.17	111.93	119.8	98.6333	329.4	226.14	286.32	280.62	0.351484	-1.50847	0.00627066	0.027506	1.56057
959	cydB CDS	KGB56_04905	574.04	334.94	494.05	467.677	105.49	131.68	100.99	112.72	0.241021	-2.05277	0.00746349	0.0275895	1.55926	574.04	334.94	494.05	467.677	53	46.94	61.71	53.8833	0.115215	-3.1176	0.00418654	0.0120405	1.91935	109.92	114.6	124.54	116.353	574.04	334.94	494.05	467.677	0.24879	-2.007	0.00754259	0.0308202	1.51116
960	cytochrome ubiquinol oxidase subunit I CDS	KGB56_04910	562.12	388.23	495.78	482.043	101.32	114.96	92.7	102.993	0.21366	-2.22661	0.00175986	0.0109466	1.96072	562.12	388.23	495.78	482.043	68.95	59.6	66.2	64.9167	0.13467	-2.8925	0.00119359	0.00516313	2.28709	121.61	129.37	145.31	132.097	562.12	388.23	495.78	482.043	0.274035	-1.86757	0.00238705	0.014676	1.83339
961	DUF805 domain-containing protein CDS	KGB56_04915	104.78	112.69	122.8	113.423	2.21	3.87	5.32	3.8	0.0335028	-4.89957	3.21e-05	0.000968138	3.01406	104.78	112.69	122.8	113.423	4.13	1.88	1.03	2.34667	0.0206895	-5.59496	3.05e-05	0.000601907	3.22047	1.67	1.31	4.83	2.60333	104.78	112.69	122.8	113.423	0.0229524	-5.44521	3.17e-05	0.00104578	2.98056
962	DUF805 domain-containing protein CDS	KGB56_04920	1036.85	999.23	1100	1045.36	15.84	11.46	11.57	12.9567	0.0123945	-6.33416	3.94e-06	0.000402806	3.3949	1036.85	999.23	1100	1045.36	5.23	4.88	3.97	4.69333	0.00448968	-7.79917	3.8e-06	0.000246339	3.60847	13.1	26.88	16.38	18.7867	1036.85	999.23	1100	1045.36	0.0179715	-5.79815	4.18e-06	0.000443606	3.353
963	transcriptional regulator CDS	KGB56_04925	17.21	24.8	28.55	23.52	17.33	33.17	13.66	21.3867	0.909297	-0.137176	0.771114	0.822225	0.0850091	17.21	24.8	28.55	23.52	8.71	6.16	7.59	7.48667	0.318311	-1.65149	0.00935466	0.0215396	1.66676	15.7	14.57	12.98	14.4167	17.21	24.8	28.55	23.52	0.612954	-0.70615	0.0566316	0.121285	0.916191
964	feoB CDS	KGB56_04930	26.85	14.47	12.74	18.02	2.91	4.47	4.35	3.91	0.216981	-2.20436	0.0343269	0.0772319	1.1122	26.85	14.47	12.74	18.02	7.56	4.29	3.44	5.09667	0.282834	-1.82197	0.0488646	0.0755439	1.1218	3.77	3.43	6.07	4.42333	26.85	14.47	12.74	18.02	0.245468	-2.02639	0.0396203	0.0947649	1.02335
965	ferrous iron transport protein A CDS	KGB56_04935	35.43	18.37	27.75	27.1833	3.52	11.96	5.21	6.89667	0.253709	-1.97875	0.0218737	0.0565142	1.24784	35.43	18.37	27.75	27.1833	4.68	1.82	2.69	3.06333	0.112692	-3.14955	0.00852832	0.0200631	1.6976	3.69	7.84	7.31	6.28	35.43	18.37	27.75	27.1833	0.231024	-2.11389	0.0148923	0.0483851	1.31529
966	AAA family ATPase CDS	KGB56_04940	57.1	102.45	105.2	88.25	39.08	42	49.47	43.5167	0.493107	-1.02003	0.0481416	0.0984706	1.00669	57.1	102.45	105.2	88.25	22.74	12.61	11.36	15.57	0.176431	-2.50283	0.0104908	0.0234542	1.62978	88.88	78.46	82.9	83.4133	57.1	102.45	105.2	88.25	0.945194	-0.0813183	0.775942	0.838447	0.0765245
967	thiamine pyrophosphate-binding protein CDS	KGB56_04945	10.58	11.67	11.44	11.23	8.61	8.94	11.86	9.80333	0.872959	-0.196014	0.25875	0.352612	0.452703	10.58	11.67	11.44	11.23	5.39	3.49	4.46	4.44667	0.395963	-1.33656	0.000451285	0.00271389	2.56641	7.63	8.78	9.49	8.63333	10.58	11.67	11.44	11.23	0.768774	-0.379368	0.0150147	0.0486043	1.31332
968	bifunctional acetate--CoA ligase family protein/GNAT family N-acetyltransferase CDS	KGB56_04950	116.01	97.25	84.72	99.3267	61.72	71.15	69.73	67.5333	0.679911	-0.556581	0.0291691	0.0689569	1.16142	116.01	97.25	84.72	99.3267	50.94	41.81	42.39	45.0467	0.45352	-1.14076	0.00474698	0.0131333	1.88163	56.85	67.95	70.83	65.21	116.01	97.25	84.72	99.3267	0.656521	-0.607088	0.027338	0.0722844	1.14096
969	universal stress protein CDS	KGB56_04955	1906.57	974.64	1131.48	1337.56	891.84	1105.88	986.23	994.65	0.743628	-0.427346	0.309214	0.405166	0.392367	1906.57	974.64	1131.48	1337.56	681.63	621.82	805.06	702.837	0.52546	-0.928346	0.0962803	0.131951	0.879588	956.52	1082.59	1198.27	1079.13	1906.57	974.64	1131.48	1337.56	0.806785	-0.309743	0.432492	0.551861	0.25817
970	C4-dicarboxylate TRAP transporter substrate-binding protein CDS	KGB56_04960	300.37	284.98	301.91	295.753	449.18	355.49	390.56	398.41	1.3471	0.429859	0.0211127	0.0553998	1.25649	300.37	284.98	301.91	295.753	544.85	452.7	440.25	479.267	1.62049	0.696434	0.00536384	0.0143251	1.8439	458.58	410.67	402.82	424.023	300.37	284.98	301.91	295.753	1.43371	0.519749	0.0021569	0.0139662	1.85492
971	TRAP transporter small permease CDS	KGB56_04965	28.03	21.8	25.75	25.1933	28.79	27.26	36	30.6833	1.21791	0.284413	0.166618	0.249386	0.603127	28.03	21.8	25.75	25.1933	41.41	33.44	31.12	35.3233	1.40209	0.487579	0.0484573	0.0750233	1.1248	26.69	21.5	36.99	28.3933	28.03	21.8	25.75	25.1933	1.12702	0.17251	0.549527	0.652455	0.185449
972	TRAP transporter large permease CDS	KGB56_04970	24.94	21.35	19.44	21.91	22.32	32.11	22.02	25.4833	1.16309	0.217965	0.387199	0.482477	0.316524	24.94	21.35	19.44	21.91	23.62	21.04	22.34	22.3333	1.01932	0.0276091	0.823306	0.844939	0.0731748	23.68	28.13	24.43	25.4133	24.94	21.35	19.44	21.91	1.1599	0.213996	0.173652	0.277462	0.556797
973	GNAT family N-acetyltransferase CDS	KGB56_04975	17.36	12.26	16.23	15.2833	20.66	21.66	20.42	20.9133	1.36838	0.452464	0.0241097	0.0604694	1.21846	17.36	12.26	16.23	15.2833	6.43	6.79	6.5	6.57333	0.430098	-1.21726	0.00493456	0.0134837	1.87019	10.45	17.98	16.53	14.9867	17.36	12.26	16.23	15.2833	0.980589	-0.0282797	0.920069	0.945523	0.0243279
974	exodeoxyribonuclease VII large subunit CDS	KGB56_04980	58.43	67.61	57.19	61.0767	49.48	49.48	52.51	50.49	0.826666	-0.274624	0.0369541	0.0815538	1.08856	58.43	67.61	57.19	61.0767	35.57	29.47	24.77	29.9367	0.490149	-1.02871	0.00235744	0.00813086	2.08986	56.15	51.47	61.89	56.5033	58.43	67.61	57.19	61.0767	0.925121	-0.112285	0.362988	0.48241	0.316584
975	16S rRNA (uracil(1498)-N(3))-methyltransferase CDS	KGB56_04985	38.2	58.46	44.3	46.9867	22.65	17.81	17.53	19.33	0.411393	-1.28141	0.01132	0.036144	1.44196	38.2	58.46	44.3	46.9867	21.46	14.63	11.49	15.86	0.337543	-1.56686	0.00961032	0.0220131	1.65732	27.09	32.49	29.51	29.6967	38.2	58.46	44.3	46.9867	0.632023	-0.66195	0.0493933	0.110335	0.957286
976	adenylate/guanylate cyclase domain-containing protein CDS	KGB56_04990	168.77	184.97	167.28	173.673	6.46	4.31	8.16	6.31	0.0363326	-4.78259	8.43e-06	0.000573708	3.24131	168.77	184.97	167.28	173.673	4.82	2.97	3.24	3.67667	0.02117	-5.56183	7.5e-06	0.000321737	3.4925	8.35	8.27	6.39	7.67	168.77	184.97	167.28	173.673	0.0441634	-4.50101	8.28e-06	0.000606771	3.21698
977	hypothetical protein CDS	KGB56_04995	89.99	138.48	109.91	112.793	92.33	75.55	90.32	86.0667	0.763047	-0.390155	0.150067	0.230353	0.637606	89.99	138.48	109.91	112.793	12.34	8.98	5.95	9.09	0.0805899	-3.63326	0.00186566	0.00693033	2.15925	76.41	79.87	101.49	85.9233	89.99	138.48	109.91	112.793	0.761777	-0.39256	0.170701	0.274444	0.561546
978	LysR family transcriptional regulator CDS	KGB56_05000	387.23	424.92	405.64	405.93	544.58	509.36	565.38	539.773	1.32972	0.411123	0.00242299	0.0134223	1.87217	387.23	424.92	405.64	405.93	324.22	271.83	231.92	275.99	0.679896	-0.556615	0.0107973	0.0239578	1.62055	722.61	807.36	760.78	763.583	387.23	424.92	405.64	405.93	1.88107	0.911555	0.000182622	0.00280372	2.55227
979	DUF1127 domain-containing protein CDS	KGB56_05005	1458.99	742.46	955.17	1052.21	522.99	699.34	465.42	562.583	0.53467	-0.903279	0.0939346	0.16179	0.791048	1458.99	742.46	955.17	1052.21	471.46	423.53	391.06	428.683	0.407414	-1.29543	0.0433633	0.0686777	1.16318	678.2	1251.27	1386.63	1105.37	1458.99	742.46	955.17	1052.21	1.05052	0.0711069	0.869585	0.911451	0.0402665
980	LysR family transcriptional regulator CDS	KGB56_05010	155.73	244.56	263.83	221.373	165.36	131.93	133.06	143.45	0.648	-0.625933	0.0902738	0.156659	0.805043	155.73	244.56	263.83	221.373	163.41	133.52	95.6	130.843	0.591053	-0.758641	0.0791351	0.111978	0.950867	210.94	214.86	192.12	205.973	155.73	244.56	263.83	221.373	0.930434	-0.104024	0.674262	0.757867	0.120407
981	DMT family transporter CDS	KGB56_05015	7.95	11.28	12.47	10.5667	7.43	11.08	10.05	9.52	0.900946	-0.150487	0.578866	0.658868	0.181202	7.95	11.28	12.47	10.5667	6.83	4.31	4.4	5.18	0.490221	-1.0285	0.0272943	0.0482068	1.31689	10.88	10.2	10.15	10.41	7.95	11.28	12.47	10.5667	0.985174	-0.0215503	0.914653	0.942117	0.0258952
982	hypothetical protein CDS	KGB56_05020	42.91	49.46	42.83	45.0667	63	45.9	44.63	51.1767	1.13558	0.183425	0.38822	0.483157	0.315912	42.91	49.46	42.83	45.0667	32.02	17.1	24.24	24.4533	0.542604	-0.88203	0.0130287	0.0272582	1.5645	63.08	49.7	62.41	58.3967	42.91	49.46	42.83	45.0667	1.29578	0.373825	0.0522254	0.114874	0.939777
983	Na/Pi symporter CDS	KGB56_05025	12.1	19.83	24.91	18.9467	4.59	7.29	7.32	6.4	0.33779	-1.5658	0.030683	0.0714234	1.14616	12.1	19.83	24.91	18.9467	9.59	7.03	4.21	6.94333	0.366467	-1.44824	0.040958	0.0656514	1.18276	8.09	9.32	6.18	7.86333	12.1	19.83	24.91	18.9467	0.415025	-1.26873	0.0445476	0.103065	0.98689
984	transporter substrate-binding domain-containing protein CDS	KGB56_05030	68.19	73.5	72.13	71.2733	89.05	84.9	69.72	81.2233	1.1396	0.188532	0.177458	0.261341	0.582793	68.19	73.5	72.13	71.2733	58.9	51.43	46.57	52.3	0.733795	-0.446551	0.00842329	0.01986	1.70202	65.47	57.57	57.24	60.0933	68.19	73.5	72.13	71.2733	0.843139	-0.246157	0.0232316	0.0647802	1.18856
985	amino acid ABC transporter permease CDS	KGB56_05035	7.04	8.6	8.02	7.88667	4.98	6.4	3.5	4.96	0.62891	-0.669076	0.0372546	0.0819977	1.0862	7.04	8.6	8.02	7.88667	4.05	2.45	2.91	3.13667	0.397718	-1.33018	0.00195673	0.00718325	2.14368	4.08	2.76	2.85	3.23	7.04	8.6	8.02	7.88667	0.409552	-1.28788	0.00171615	0.0119166	1.92385
986	type 1 glutamine amidotransferase CDS	KGB56_05040	41.53	86.33	40.41	56.09	8.88	12.36	8.27	9.83667	0.175373	-2.5115	0.0381179	0.0833261	1.07922	41.53	86.33	40.41	56.09	11.61	6.8	7.18	8.53	0.152077	-2.71713	0.0352354	0.0587478	1.23101	9.09	7.9	7.9	8.29667	41.53	86.33	40.41	56.09	0.147917	-2.75714	0.0342128	0.0850829	1.07016
987	DUF1330 domain-containing protein CDS	KGB56_05045	13.16	36.79	20.32	23.4233	8.73	7.78	7.93	8.14667	0.347801	-1.52366	0.0945539	0.162232	0.789863	13.16	36.79	20.32	23.4233	8	4.87	3.92	5.59667	0.238936	-2.06531	0.0660858	0.0963888	1.01597	9.52	5.07	14.87	9.82	13.16	36.79	20.32	23.4233	0.41924	-1.25415	0.145837	0.243766	0.613027
988	glutathione S-transferase C-terminal domain-containing protein CDS	KGB56_05050	2.67	1.04	2.87	2.19333	3.01	1.08	2.74	2.27667	1.03799	0.053798	0.92545	0.942483	0.0257266	2.67	1.04	2.87	2.19333	1.5	2.63	2.49	2.20667	1.00608	0.00874363	0.985295	0.987898	0.00528779	3.93	2.19	1.24	2.45333	2.67	1.04	2.87	2.19333	1.11854	0.161618	0.80347	0.859624	0.0656917
989	LysR family transcriptional regulator CDS	KGB56_05055	8.22	9.07	14.8	10.6967	3.56	6.44	5.28	5.09333	0.476161	-1.07048	0.0658058	0.12286	0.910589	8.22	9.07	14.8	10.6967	6.5	5.23	4.14	5.29	0.494547	-1.01582	0.0678622	0.0985199	1.00648	5.29	3.63	2.47	3.79667	8.22	9.07	14.8	10.6967	0.354939	-1.49436	0.0360561	0.0886712	1.05222
990	tyrosine-protein phosphatase CDS	KGB56_05060	25.44	24.21	28.69	26.1133	15.79	13.51	18.05	15.7833	0.604417	-0.726385	0.00526276	0.0217724	1.66209	25.44	24.21	28.69	26.1133	27.06	18.06	16.82	20.6467	0.790656	-0.338878	0.192564	0.235691	0.627657	19.3	28.62	28.18	25.3667	25.44	24.21	28.69	26.1133	0.971407	-0.0418527	0.832936	0.882793	0.0541412
991	DUF2332 domain-containing protein CDS	KGB56_05065	28.5	30.52	34.89	31.3033	18.31	18.76	17.53	18.2	0.581408	-0.782378	0.00240891	0.013383	1.87345	28.5	30.52	34.89	31.3033	12.4	9.13	9.4	10.31	0.329358	-1.60227	0.000624509	0.00339201	2.46954	31.11	35.42	21.26	29.2633	28.5	30.52	34.89	31.3033	0.934831	-0.0972222	0.680054	0.763247	0.117335
992	hypothetical protein CDS	KGB56_05070	265.38	211.27	233.21	236.62	17.04	14.22	22.3	17.8533	0.0754515	-3.72831	0.000161302	0.00257308	2.58955	265.38	211.27	233.21	236.62	10.36	7.37	6.6	8.11	0.0342744	-4.86673	0.000131383	0.00130695	2.88374	15.11	16.11	15.58	15.6	265.38	211.27	233.21	236.62	0.0659285	-3.92295	0.000148339	0.00252557	2.59764
993	fbaA CDS	KGB56_05075	105.2	134.63	166.7	135.51	30.76	34.21	25.43	30.1333	0.22237	-2.16897	0.00419788	0.0187577	1.72682	105.2	134.63	166.7	135.51	46.17	39.27	25.37	36.9367	0.272575	-1.87527	0.00630557	0.0161578	1.79162	49.2	53.97	57.64	53.6033	105.2	134.63	166.7	135.51	0.395567	-1.338	0.0102679	0.0374866	1.42612
994	(Fe-S)-binding protein CDS	KGB56_05080	4.5	7.9	4.99	5.79667	4.4	5.29	8.2	5.96333	1.02875	0.0408955	0.92021	0.938586	0.027526	4.5	7.9	4.99	5.79667	10.89	4.2	4.94	6.67667	1.15181	0.203904	0.729074	0.758786	0.119881	6.87	8.16	5.59	6.87333	4.5	7.9	4.99	5.79667	1.18574	0.245786	0.452421	0.569027	0.244867
995	nfsB CDS	KGB56_05085	4.69	5.89	5.42	5.33333	2.5	4.87	4.63	4	0.75	-0.415037	0.183525	0.268712	0.570713	4.69	5.89	5.42	5.33333	6.41	5.93	3.43	5.25667	0.985625	-0.0208892	0.941848	0.948814	0.0228188	3.22	2.97	8.83	5.00667	4.69	5.89	5.42	5.33333	0.93875	-0.0911871	0.874747	0.915056	0.0385523
996	GNAT family N-acetyltransferase CDS	KGB56_05090	20.69	12.33	17.6	16.8733	12.8	10.16	7.25	10.07	0.5968	-0.744681	0.0802438	0.142895	0.844984	20.69	12.33	17.6	16.8733	9.85	6.53	7.51	7.96333	0.471948	-1.0833	0.0276422	0.0486855	1.3126	16.38	14.73	15.03	15.38	20.69	12.33	17.6	16.8733	0.911497	-0.13369	0.581399	0.681127	0.166772
997	cytochrome c family protein CDS	KGB56_05095	1903.31	954.8	1294.84	1384.32	1397.27	1426.93	1466.73	1430.31	1.03322	0.0471539	0.876695	0.90709	0.0423494	1903.31	954.8	1294.84	1384.32	1649.91	1604.83	1405.95	1553.56	1.12226	0.166407	0.587568	0.62743	0.202434	1499.5	1738.75	1652.46	1630.24	1903.31	954.8	1294.84	1384.32	1.17765	0.235907	0.438533	0.557027	0.254124
998	FAD-binding protein CDS	KGB56_05100	42.74	48.5	41.4	44.2133	32.02	33.83	27.44	31.0967	0.703332	-0.507722	0.0105237	0.0342822	1.46493	42.74	48.5	41.4	44.2133	43.12	30.07	23.89	32.36	0.731906	-0.45027	0.122662	0.162004	0.790473	28.96	20.82	25.92	25.2333	42.74	48.5	41.4	44.2133	0.570718	-0.809151	0.00415388	0.0211149	1.67541
999	glcE CDS	KGB56_05105	16.78	15.05	17.02	16.2833	21.55	19.8	15.41	18.92	1.16192	0.216516	0.243415	0.336024	0.47363	16.78	15.05	17.02	16.2833	22.83	17.3	17.9	19.3433	1.18792	0.24844	0.175022	0.217477	0.662587	19.46	14.07	17.67	17.0667	16.78	15.05	17.02	16.2833	1.04811	0.0677852	0.669264	0.753845	0.122718
1000	glcF CDS	KGB56_05110	23.95	18.76	19.36	20.69	25.52	23.07	23.16	23.9167	1.15595	0.209083	0.151769	0.232266	0.634014	23.95	18.76	19.36	20.69	18.14	17.91	18.04	18.03	0.871435	-0.198534	0.180244	0.222664	0.652351	29.69	20.06	21.33	23.6933	23.95	18.76	19.36	20.69	1.14516	0.195548	0.431508	0.550871	0.25895
1001	PEGA domain-containing protein CDS	KGB56_05115	47.77	42.3	54.86	48.31	21.92	21.08	18.83	20.61	0.42662	-1.22898	0.00179269	0.0110345	1.95725	47.77	42.3	54.86	48.31	6.14	5.44	6.13	5.90333	0.122197	-3.03272	0.000311359	0.00214519	2.66853	22.87	27.55	30.87	27.0967	47.77	42.3	54.86	48.31	0.560891	-0.834206	0.00793946	0.031902	1.49618
1002	winged helix-turn-helix domain-containing protein CDS	KGB56_05120	196.38	181.98	226.83	201.73	381.94	309.62	420.83	370.797	1.83808	0.878203	0.00859765	0.0304603	1.51627	196.38	181.98	226.83	201.73	393.96	302.6	298.45	331.67	1.64413	0.717323	0.0184908	0.0359634	1.44414	384.41	360.02	310.92	351.783	196.38	181.98	226.83	201.73	1.74383	0.802261	0.00407051	0.020857	1.68075
1003	L,D-transpeptidase CDS	KGB56_05125	33.97	60.64	70.46	55.0233	34.79	33.9	41.05	36.58	0.664809	-0.588988	0.172886	0.256902	0.590233	33.97	60.64	70.46	55.0233	94.47	73.81	57.57	75.2833	1.36821	0.452287	0.254983	0.300526	0.522118	39.94	44.95	26.53	37.14	33.97	60.64	70.46	55.0233	0.674986	-0.56707	0.216872	0.329149	0.482607
1004	protein phosphatase CheZ CDS	KGB56_05130	13.16	12.38	10.19	11.91	11.54	15.71	18.09	15.1133	1.26896	0.343648	0.203682	0.291902	0.534762	13.16	12.38	10.19	11.91	32.63	26.46	19.29	26.1267	2.19367	1.13335	0.0228811	0.0420931	1.37579	14.32	11.12	6.6	10.68	13.16	12.38	10.19	11.91	0.896725	-0.157262	0.636584	0.727368	0.138246
1005	DNA-3-methyladenine glycosylase I CDS	KGB56_05135	127.97	152.68	148.06	142.903	135.39	120.01	148.81	134.737	0.942852	-0.0848971	0.508388	0.597072	0.223973	127.97	152.68	148.06	142.903	76.38	58.53	64.62	66.51	0.46542	-1.1034	0.0011574	0.00506436	2.29548	141.61	127.39	157.87	142.29	127.97	152.68	148.06	142.903	0.995708	-0.00620529	0.960442	0.973267	0.0117678
1006	GNAT family N-acetyltransferase CDS	KGB56_05140	9.34	11.95	17.34	12.8767	13.65	7.36	13.24	11.4167	0.886617	-0.173618	0.663257	0.732936	0.134934	9.34	11.95	17.34	12.8767	11.41	7.42	8.67	9.16667	0.711882	-0.49029	0.231714	0.27732	0.557018	12.27	10.4	12.7	11.79	9.34	11.95	17.34	12.8767	0.91561	-0.127195	0.681386	0.764418	0.116669
1007	calcium-binding protein CDS	KGB56_05145	21.27	17.4	16.84	18.5033	21.51	10.53	19.92	17.32	0.936048	-0.0953463	0.765001	0.816822	0.0878728	21.27	17.4	16.84	18.5033	7.74	6.91	8.31	7.65333	0.413619	-1.27363	0.0017094	0.0065562	2.18335	15.86	18.35	15.41	16.54	21.27	17.4	16.84	18.5033	0.893893	-0.161826	0.303933	0.42442	0.372204
1008	calcium-binding protein CDS	KGB56_05150	37.6	39.09	37.36	38.0167	46.63	35.35	51.28	44.42	1.16843	0.224577	0.249781	0.343017	0.464684	37.6	39.09	37.36	38.0167	30.62	24.56	21.08	25.42	0.668654	-0.580668	0.0113653	0.0248446	1.60477	44.94	49.58	45.03	46.5167	37.6	39.09	37.36	38.0167	1.22359	0.291116	0.00637543	0.0278506	1.55517
1009	ATP phosphoribosyltransferase CDS	KGB56_05155	33.36	21.79	22.53	25.8933	24.22	20.37	16.3	20.2967	0.783857	-0.351338	0.270738	0.366037	0.436475	33.36	21.79	22.53	25.8933	22.86	16.41	15.95	18.4067	0.710865	-0.492352	0.160661	0.202474	0.69363	28.11	25.8	30.17	28.0267	33.36	21.79	22.53	25.8933	1.08239	0.114219	0.617521	0.710939	0.148168
1010	ATP phosphoribosyltransferase regulatory subunit CDS	KGB56_05160	19.32	25.17	23.08	22.5233	24.24	26.67	19.12	23.3433	1.03641	0.0515902	0.784732	0.83212	0.0798141	19.32	25.17	23.08	22.5233	30.82	15.03	15.36	20.4033	0.905875	-0.142615	0.718712	0.749911	0.12499	24.48	22.36	31.08	25.9733	19.32	25.17	23.08	22.5233	1.15317	0.205611	0.332794	0.45403	0.342915
1011	histidine--tRNA ligase CDS	KGB56_05165	38.95	43.25	48.15	43.45	20.24	27.04	22.16	23.1467	0.53272	-0.908552	0.00370366	0.0174105	1.75919	38.95	43.25	48.15	43.45	34.71	22.68	18.81	25.4	0.58458	-0.774528	0.0300307	0.0519281	1.2846	28.3	21.14	24.2	24.5467	38.95	43.25	48.15	43.45	0.564941	-0.823829	0.00496906	0.0236146	1.62682
1012	glycosyltransferase family 2 protein CDS	KGB56_05170	28.56	43.14	44.85	38.85	16.08	19.36	23.31	19.5833	0.504076	-0.988288	0.0259178	0.0636283	1.19635	28.56	43.14	44.85	38.85	24.48	17.62	12.74	18.28	0.470528	-1.08765	0.0292854	0.0509212	1.2931	19.08	18.23	20.91	19.4067	28.56	43.14	44.85	38.85	0.499528	-1.00136	0.0205007	0.0602654	1.21993
1013	glycosyltransferase family 39 protein CDS	KGB56_05175	34.14	35.3	39.54	36.3267	27.16	28.74	30.82	28.9067	0.795742	-0.329627	0.0191363	0.0515216	1.28801	34.14	35.3	39.54	36.3267	12.91	8.38	10.57	10.62	0.292347	-1.77425	0.000255065	0.00191953	2.7168	24.52	29.32	24.81	26.2167	34.14	35.3	39.54	36.3267	0.721692	-0.470545	0.0110475	0.0391185	1.40762
1014	ChbG/HpnK family deacetylase CDS	KGB56_05180	96.64	128.36	124.11	116.37	165.82	175.7	191.99	177.837	1.5282	0.611834	0.00801519	0.0289244	1.53874	96.64	128.36	124.11	116.37	56.39	44.79	42.97	48.05	0.412907	-1.27611	0.00318797	0.0100557	1.99759	153.3	172.08	155.7	160.36	96.64	128.36	124.11	116.37	1.37802	0.462595	0.0190179	0.057237	1.24232
1015	Crp/Fnr family transcriptional regulator CDS	KGB56_05185	81.73	91.2	91.29	88.0733	73.03	58.44	80.93	70.8	0.803876	-0.314956	0.0774437	0.139168	0.85646	81.73	91.2	91.29	88.0733	116.98	88.15	73.97	93.0333	1.05632	0.0790425	0.723112	0.754058	0.122595	108.5	104.71	117.49	110.233	81.73	91.2	91.29	88.0733	1.25161	0.323783	0.0109549	0.0389248	1.40977
1016	group III truncated hemoglobin CDS	KGB56_05190	175.42	160.01	181.04	172.157	167.83	114.02	150.33	144.06	0.836796	-0.257052	0.174682	0.258531	0.587487	175.42	160.01	181.04	172.157	162.21	140.15	111.22	137.86	0.800782	-0.320518	0.099387	0.135474	0.868143	158.27	175.3	168.8	167.457	175.42	160.01	181.04	172.157	0.972699	-0.0399342	0.588814	0.687123	0.162966
1017	acyl-CoA thioesterase CDS	KGB56_05195	111.57	124.35	113.61	116.51	101.68	99.96	95.77	99.1367	0.850885	-0.232963	0.0160289	0.0456921	1.34016	111.57	124.35	113.61	116.51	109.65	75.88	73.31	86.28	0.740537	-0.433356	0.0707855	0.101928	0.991706	110.34	99.54	103.02	104.3	111.57	124.35	113.61	116.51	0.895202	-0.159715	0.0742073	0.147858	0.830155
1018	group III truncated hemoglobin CDS	KGB56_05200	68.76	106.74	113.46	96.32	99.17	87.66	97.36	94.73	0.983493	-0.024014	0.91721	0.936861	0.0283248	68.76	106.74	113.46	96.32	57.4	38.58	28.15	41.3767	0.429575	-1.21902	0.028224	0.0494479	1.30585	118.18	109.75	98.35	108.76	68.76	106.74	113.46	96.32	1.12915	0.175241	0.455081	0.571352	0.243096
1019	hypothetical protein CDS	KGB56_05205	626.14	618.9	632.21	625.75	690.1	518.33	570.52	592.983	0.947636	-0.0775948	0.555438	0.637944	0.195218	626.14	618.9	632.21	625.75	204.97	138.42	115.14	152.843	0.244256	-2.03353	6.41e-05	0.000895054	3.04815	785.13	649.44	589.16	674.577	626.14	618.9	632.21	625.75	1.07803	0.108396	0.447834	0.565192	0.247804
1020	PQQ-dependent sugar dehydrogenase CDS	KGB56_05210	87.64	81.03	80.85	83.1733	38.09	60.79	37.4	45.4267	0.546169	-0.872582	0.00919244	0.0316668	1.4994	87.64	81.03	80.85	83.1733	7.78	7.57	5.32	6.89	0.0828391	-3.59355	5.54e-06	0.000297974	3.52582	38.72	44.21	40.49	41.14	87.64	81.03	80.85	83.1733	0.49463	-1.01558	0.000108125	0.00211941	2.67378
1021	msrA CDS	KGB56_05215	24.07	31.59	21.61	25.7567	10.26	13.97	15.7	13.31	0.516759	-0.952435	0.0216445	0.056078	1.25121	24.07	31.59	21.61	25.7567	10.18	8.28	5.56	8.00667	0.310858	-1.68567	0.005696	0.0150234	1.82323	14.43	13.92	20.17	16.1733	24.07	31.59	21.61	25.7567	0.627928	-0.671329	0.0566699	0.121285	0.916191
1022	GNAT family N-acetyltransferase CDS	KGB56_05220	69.36	77.37	78.04	74.9233	29.39	27.01	33.81	30.07	0.401344	-1.31709	0.000196739	0.002879	2.54076	69.36	77.37	78.04	74.9233	23.99	15.98	11.7	17.2233	0.229879	-2.12105	0.000223662	0.00176142	2.75414	35.67	30.53	18.59	28.2633	69.36	77.37	78.04	74.9233	0.37723	-1.40648	0.00127633	0.00974118	2.01139
1023	sugar porter family MFS transporter CDS	KGB56_05225	164.36	176.4	154.08	164.947	3.37	2.8	4.66	3.61	0.0218859	-5.51386	1.54e-05	0.000729663	3.13688	164.36	176.4	154.08	164.947	2.68	0.23	0.91	1.27333	0.00771967	-7.01725	1.47e-05	0.000421755	3.37494	2.63	2.49	2.72	2.61333	164.36	176.4	154.08	164.947	0.0158435	-5.97996	1.48e-05	0.000758778	3.11989
1024	hypothetical protein CDS	KGB56_05230	73.07	86.94	95.49	85.1667	38.01	28.34	54.4	40.25	0.472603	-1.0813	0.01099	0.035424	1.4507	73.07	86.94	95.49	85.1667	11.41	9.91	8.04	9.78667	0.114912	-3.1214	0.000336262	0.00225533	2.64679	60.78	99.35	73.84	77.99	73.07	86.94	95.49	85.1667	0.915734	-0.127	0.612279	0.706741	0.150739
1025	groL CDS	KGB56_05235	27.67	29.82	34.56	30.6833	16.95	14.23	15	15.3933	0.501684	-0.99515	0.00221495	0.012669	1.89726	27.67	29.82	34.56	30.6833	8.81	7.49	7.46	7.92	0.258121	-1.95388	0.000398478	0.00251241	2.59991	17.56	14.05	9.36	13.6567	27.67	29.82	34.56	30.6833	0.445084	-1.16785	0.00553088	0.0254814	1.59378
1026	groES CDS	KGB56_05240	23.45	50.54	56.56	43.5167	8.91	7.78	12.68	9.79	0.224971	-2.15219	0.0305684	0.0712502	1.14721	23.45	50.54	56.56	43.5167	6.73	7.84	5.67	6.74667	0.155036	-2.68932	0.0226732	0.041879	1.378	12.98	11.27	13.91	12.72	23.45	50.54	56.56	43.5167	0.292302	-1.77447	0.0393282	0.0942741	1.02561
1027	hypothetical protein CDS	KGB56_05245	22.12	29.1	19.77	23.6633	15.58	19.55	13.01	16.0467	0.678124	-0.56038	0.0877291	0.152993	0.815328	22.12	29.1	19.77	23.6633	23.91	25.82	15.5	21.7433	0.918862	-0.12208	0.673483	0.708424	0.149707	15.65	19.27	19.28	18.0667	22.12	29.1	19.77	23.6633	0.763488	-0.389323	0.140529	0.237283	0.624734
1028	sigma-54-dependent Fis family transcriptional regulator CDS	KGB56_05250	22.73	45.97	33.19	33.9633	10.72	8.64	10.17	9.84333	0.289822	-1.78676	0.0232917	0.058945	1.22955	22.73	45.97	33.19	33.9633	15.15	13.06	8.09	12.1	0.356267	-1.48897	0.0360037	0.0596171	1.22463	8.5	9.23	9.91	9.21333	22.73	45.97	33.19	33.9633	0.271273	-1.88218	0.0212725	0.0617147	1.20961
1029	EAL domain-containing protein CDS	KGB56_05255	16.76	16.58	10.69	14.6767	20.41	19.72	26.75	22.2933	1.51896	0.603088	0.0638762	0.120067	0.920575	16.76	16.58	10.69	14.6767	26.58	14.34	14.66	18.5267	1.26232	0.336079	0.43993	0.484032	0.315126	28.7	29.9	27.66	28.7533	16.76	16.58	10.69	14.6767	1.95912	0.970205	0.00256106	0.0155065	1.80949
1030	insulinase family protein CDS	KGB56_05260	140.75	100.56	130.16	123.823	51.35	55.82	45.05	50.74	0.409777	-1.28709	0.00417631	0.0187212	1.72767	140.75	100.56	130.16	123.823	64.97	40.23	44.68	49.96	0.403478	-1.30944	0.00656514	0.0166702	1.77806	70.23	56.69	61.01	62.6433	140.75	100.56	130.16	123.823	0.505909	-0.98305	0.00847437	0.0329799	1.48175
1031	insulinase family protein CDS	KGB56_05265	136.62	134.54	167.95	146.37	51.72	40.74	46.13	46.1967	0.315616	-1.66376	0.000882809	0.00702108	2.1536	136.62	134.54	167.95	146.37	75.75	40.57	35.04	50.4533	0.344697	-1.5366	0.00456666	0.0127876	1.89321	72.4	68.92	60.53	67.2833	136.62	134.54	167.95	146.37	0.45968	-1.1213	0.00224221	0.0142629	1.84579
1032	hypothetical protein CDS	KGB56_05270	278.85	396.78	484.72	386.783	190.25	173.66	187.01	183.64	0.474788	-1.07465	0.0274306	0.0661254	1.17963	278.85	396.78	484.72	386.783	239.14	177.36	121.56	179.353	0.463705	-1.10872	0.0390678	0.063348	1.19827	290.98	281.96	243.54	272.16	278.85	396.78	484.72	386.783	0.70365	-0.507071	0.135266	0.230892	0.636591
1033	lspA CDS	KGB56_05275	31.31	18.9	27.11	25.7733	16.09	16.57	15.61	16.09	0.624289	-0.679715	0.057012	0.110609	0.956209	31.31	18.9	27.11	25.7733	20.49	16.44	17.47	18.1333	0.70357	-0.507235	0.117615	0.156271	0.806122	22.24	18.57	26.29	22.3667	31.31	18.9	27.11	25.7733	0.867822	-0.204529	0.469867	0.584528	0.233195
1034	isoleucine--tRNA ligase CDS	KGB56_05280	38.28	41.01	42.24	40.51	15.55	16.39	13.64	15.1933	0.375051	-1.41484	5.9e-05	0.0013871	2.85789	38.28	41.01	42.24	40.51	22.1	17.25	17.34	18.8967	0.466469	-1.10015	0.000402918	0.00252991	2.5969	16.71	19.31	20.12	18.7133	38.28	41.01	42.24	40.51	0.461944	-1.11421	0.000151423	0.00253251	2.59645
1035	DMT family transporter CDS	KGB56_05285	10.81	8.6	8.87	9.42667	3.79	6.56	3.75	4.7	0.498586	-1.00409	0.0152379	0.0442558	1.35403	10.81	8.6	8.87	9.42667	7.33	6.47	5.47	6.42333	0.6814	-0.553426	0.0268971	0.0477372	1.32114	2.56	2.66	2.83	2.68333	10.81	8.6	8.87	9.42667	0.284653	-1.81272	0.000651105	0.0064648	2.18944
1036	DMT family transporter CDS	KGB56_05290	8.26	9.17	8.47	8.63333	6.18	4.69	5.83	5.56667	0.644788	-0.633104	0.00435067	0.019179	1.71717	8.26	9.17	8.47	8.63333	4.55	2.53	3.73	3.60333	0.417375	-1.26059	0.00148333	0.00599788	2.222	6.83	4.67	6.32	5.94	8.26	9.17	8.47	8.63333	0.688031	-0.539455	0.0189931	0.0571947	1.24264
1037	bifunctional riboflavin kinase/FAD synthetase CDS	KGB56_05295	15.67	27.17	25.59	22.81	11.22	9.5	9.42	10.0467	0.44045	-1.18295	0.0248946	0.0618233	1.20885	15.67	27.17	25.59	22.81	16.74	17.92	6.32	13.66	0.59886	-0.739709	0.150351	0.191803	0.717145	13.86	11.5	9.37	11.5767	15.67	27.17	25.59	22.81	0.507526	-0.978447	0.0425398	0.0996786	1.0014
1038	MaoC family dehydratase CDS	KGB56_05300	13.25	19.79	15.94	16.3267	11.94	16.83	16.68	15.15	0.92793	-0.107912	0.660646	0.731115	0.136015	13.25	19.79	15.94	16.3267	13.01	7.84	6.12	8.99	0.550633	-0.860837	0.0592827	0.0882594	1.05424	11.43	15.26	13.9	13.53	13.25	19.79	15.94	16.3267	0.828706	-0.271068	0.273317	0.392077	0.406629
1039	response regulator CDS	KGB56_05305	124.65	173.71	205.13	167.83	89.54	107.51	78.46	91.8367	0.547201	-0.869858	0.0379589	0.0830754	1.08053	124.65	173.71	205.13	167.83	294.25	301.99	191.3	262.513	1.56416	0.64539	0.0907468	0.125533	0.901242	120.03	140.37	117.97	126.123	124.65	173.71	205.13	167.83	0.751495	-0.412165	0.163704	0.265606	0.575763
1040	protein phosphatase CheZ CDS	KGB56_05310	12.46	17.06	21.68	17.0667	10.34	14.46	11.95	12.25	0.717773	-0.4784	0.174276	0.258014	0.588357	12.46	17.06	21.68	17.0667	30.89	35.65	30.94	32.4933	1.90391	0.928962	0.00756867	0.018461	1.73374	18.82	16.6	17.39	17.6033	12.46	17.06	21.68	17.0667	1.03145	0.0446673	0.85425	0.90045	0.0455405
1041	TIGR01459 family HAD-type hydrolase CDS	KGB56_05315	8.45	8.51	16.22	11.06	6.12	4.3	4.63	5.01667	0.453586	-1.14055	0.0839442	0.1478	0.830327	8.45	8.51	16.22	11.06	3.83	7.01	4.55	5.13	0.463834	-1.10832	0.0976113	0.133499	0.874521	6.12	12.72	7.27	8.70333	8.45	8.51	16.22	11.06	0.78692	-0.345711	0.512957	0.622107	0.206135
1042	mutL CDS	KGB56_05320	44.93	47.66	47.99	46.86	41.12	41.02	43.97	42.0367	0.897069	-0.156709	0.0244077	0.0608988	1.21539	44.93	47.66	47.99	46.86	21.63	20.64	17.59	19.9533	0.425807	-1.23173	6.55e-05	0.000899648	3.04593	36.63	34.26	34.21	35.0333	44.93	47.66	47.99	46.86	0.747617	-0.419629	0.000709341	0.00671661	2.17285
1043	porin CDS	KGB56_05325	43354.5	26781.5	35779.6	35305.2	7070.72	9295.8	4332.95	6899.82	0.195434	-2.35525	0.00474032	0.020303	1.69244	43354.5	26781.5	35779.6	35305.2	96.12	80.09	76.74	84.3167	0.00238822	-8.70985	0.00182218	0.00681168	2.16675	4452.21	4718.65	6393.63	5188.16	43354.5	26781.5	35779.6	35305.2	0.146952	-2.76658	0.00336639	0.0186468	1.7294
1044	rsmD CDS	KGB56_05330	29.14	35.88	19.96	28.3267	21.86	31.8	18.85	24.17	0.85326	-0.228943	0.529772	0.614846	0.211234	29.14	35.88	19.96	28.3267	28.17	16.73	16.6	20.5	0.7237	-0.466537	0.262043	0.307687	0.511891	26.42	17.94	28.93	24.43	29.14	35.88	19.96	28.3267	0.862438	-0.213507	0.530863	0.636844	0.195967
1045	pseudouridine synthase CDS	KGB56_05335	56.61	64.68	67.73	63.0067	29.24	29.79	27.74	28.9233	0.459052	-1.12327	0.000540021	0.00533196	2.27311	56.61	64.68	67.73	63.0067	42.76	29.96	25.62	32.78	0.520262	-0.942689	0.0078297	0.0189138	1.72322	36.42	40.51	46.6	41.1767	56.61	64.68	67.73	63.0067	0.653529	-0.613677	0.00797543	0.031974	1.4952
1046	hypothetical protein CDS	KGB56_05340	129.01	118.15	145.88	131.013	155.36	108.35	134.26	132.657	1.01254	0.0179835	0.922207	0.939826	0.0269524	129.01	118.15	145.88	131.013	98.7	81.34	62.7	80.9133	0.617596	-0.695264	0.0189789	0.0365672	1.43691	131.9	115.24	99.84	115.66	129.01	118.15	145.88	131.013	0.882811	-0.179824	0.279326	0.398689	0.399365
1047	nucleoside deaminase CDS	KGB56_05345	21.8	44.79	32.99	33.1933	23.88	20.19	26.24	23.4367	0.706065	-0.502126	0.228409	0.318788	0.496498	21.8	44.79	32.99	33.1933	25.83	14.6	14.23	18.22	0.548905	-0.865371	0.121984	0.16122	0.79258	32.15	18.42	27.17	25.9133	21.8	44.79	32.99	33.1933	0.780679	-0.357199	0.401078	0.520149	0.283873
1048	nucleotidyltransferase domain-containing protein CDS	KGB56_05350	22.72	40.2	37.24	33.3867	12.45	16.37	17.83	15.55	0.465755	-1.10236	0.0340119	0.0768758	1.11421	22.72	40.2	37.24	33.3867	16.3	14.46	8.59	13.1167	0.392871	-1.34787	0.0261253	0.0467579	1.33015	17.81	19.36	22.27	19.8133	22.72	40.2	37.24	33.3867	0.59345	-0.7528	0.0710219	0.143494	0.843166
1049	class I SAM-dependent methyltransferase CDS	KGB56_05355	117.46	172.29	164.23	151.327	162.64	190.11	188.84	180.53	1.19298	0.254572	0.204705	0.292547	0.533805	117.46	172.29	164.23	151.327	65.22	52.45	43.5	53.7233	0.355016	-1.49405	0.00585523	0.0153368	1.81427	183.76	225.36	236.56	215.227	117.46	172.29	164.23	151.327	1.42227	0.508191	0.0527494	0.115739	0.93652
1050	EamA family transporter CDS	KGB56_05360	9.44	10.13	10.57	10.0467	7.6	4.67	5.29	5.85333	0.582614	-0.779387	0.0115729	0.0366577	1.43583	9.44	10.13	10.57	10.0467	6.52	4.72	5.82	5.68667	0.566025	-0.821062	0.00213568	0.00764983	2.11635	6.01	7.29	6.2	6.5	9.44	10.13	10.57	10.0467	0.646981	-0.628205	0.00236236	0.0146599	1.83387
1051	helix-turn-helix domain-containing protein CDS	KGB56_05365	23.22	26.66	30.2	26.6933	17.93	15.79	18.67	17.4633	0.654221	-0.612151	0.013583	0.0406267	1.39119	23.22	26.66	30.2	26.6933	17.64	11.53	9.35	12.84	0.481019	-1.05583	0.0123092	0.0261965	1.58176	18.77	20.57	21.54	20.2933	23.22	26.66	30.2	26.6933	0.76024	-0.395474	0.0421285	0.0991522	1.0037
1052	NAAT family transporter CDS	KGB56_05370	7.21	12.15	5.16	8.17333	13.09	7.42	14.33	11.6133	1.42088	0.506786	0.311371	0.40729	0.390096	7.21	12.15	5.16	8.17333	6.49	3.05	4.73	4.75667	0.581974	-0.780974	0.211592	0.256148	0.591508	8.49	10.82	8.61	9.30667	7.21	12.15	5.16	8.17333	1.13866	0.18734	0.634874	0.726039	0.13904
1053	PLP-dependent cysteine synthase family protein CDS	KGB56_05375	93.5	96.78	97.9	96.06	12.48	10.09	11.65	11.4067	0.118745	-3.07406	5.82e-07	0.000165631	3.78086	93.5	96.78	97.9	96.06	3.67	4.84	2.9	3.80333	0.0395933	-4.6586	3.51e-07	8.68e-05	4.06166	6.51	6.44	7.47	6.80667	93.5	96.78	97.9	96.06	0.0708585	-3.81892	3.24e-07	0.000144825	3.83916
1054	VOC family protein CDS	KGB56_05380	20.01	22.62	16.62	19.75	18.95	12.97	8.91	13.61	0.689114	-0.537186	0.144705	0.224759	0.648283	20.01	22.62	16.62	19.75	11.74	11.23	10.16	11.0433	0.559156	-0.838677	0.0083892	0.0198357	1.70255	18.8	12.07	13.38	14.75	20.01	22.62	16.62	19.75	0.746835	-0.421138	0.137096	0.23364	0.631453
1055	hypothetical protein CDS	KGB56_05385	74.73	67.05	86.02	75.9333	39.53	39.53	40.62	39.8933	0.525373	-0.928586	0.00284475	0.014786	1.83015	74.73	67.05	86.02	75.9333	19.61	18.31	12.94	16.9533	0.223266	-2.16316	0.000553637	0.00310224	2.50832	43.51	58	47.87	49.7933	74.73	67.05	86.02	75.9333	0.655751	-0.608781	0.0200685	0.0592904	1.22702
1056	DUF302 domain-containing protein CDS	KGB56_05390	120.28	109.95	156.72	128.983	58.5	41.53	51.5	50.51	0.391601	-1.35254	0.00640054	0.0248173	1.60525	120.28	109.95	156.72	128.983	40.13	37.06	31.64	36.2767	0.281251	-1.83007	0.00299525	0.0095915	2.01811	57.05	47.1	50.6	51.5833	120.28	109.95	156.72	128.983	0.399922	-1.32221	0.00590647	0.0266408	1.57445
1057	FdhF/YdeP family oxidoreductase CDS	KGB56_05395	8.93	7.93	6.57	7.81	7.96	6.21	8.09	7.42	0.950064	-0.0739034	0.691524	0.758336	0.120139	8.93	7.93	6.57	7.81	4.37	4.11	3.45	3.97667	0.509176	-0.973763	0.0065007	0.0165779	1.78047	6.87	7.71	7.37	7.31667	8.93	7.93	6.57	7.81	0.936833	-0.094136	0.534158	0.640219	0.193672
1058	fdhD CDS	KGB56_05400	81.74	91.4	65.74	79.6267	76.94	65.88	60.52	67.78	0.851222	-0.232392	0.254331	0.347838	0.458623	81.74	91.4	65.74	79.6267	79.33	55.18	46.9	60.47	0.759419	-0.397032	0.193571	0.236706	0.625791	86.77	79.78	79.97	82.1733	81.74	91.4	65.74	79.6267	1.03198	0.0454186	0.761227	0.827089	0.0824475
1059	patatin-like phospholipase family protein CDS	KGB56_05405	49.2	52.47	60.88	54.1833	32.19	31.78	36.17	33.38	0.616057	-0.698865	0.00516497	0.0214759	1.66805	49.2	52.47	60.88	54.1833	43.4	39.17	33.68	38.75	0.715165	-0.483653	0.0260712	0.0467083	1.33061	49.91	45.71	40.74	45.4533	49.2	52.47	60.88	54.1833	0.83888	-0.253463	0.116625	0.206435	0.685217
1060	LuxR family transcriptional regulator CDS	KGB56_05410	160.91	193.78	157.86	170.85	225.66	159.6	200.7	195.32	1.14323	0.193109	0.336612	0.43157	0.364949	160.91	193.78	157.86	170.85	228.5	133.57	138.45	166.84	0.976529	-0.034265	0.908964	0.9204	0.0360236	274.05	287.37	273.69	278.37	160.91	193.78	157.86	170.85	1.62932	0.704273	0.000958026	0.00811648	2.09063
1061	purD CDS	KGB56_05415	31.08	43.8	49.97	41.6167	14.1	16.86	15.32	15.4267	0.370685	-1.43174	0.00957851	0.0325866	1.48696	31.08	43.8	49.97	41.6167	24.36	20.31	15.25	19.9733	0.479936	-1.05909	0.0245178	0.0444348	1.35228	20.23	15.08	15.53	16.9467	31.08	43.8	49.97	41.6167	0.407209	-1.29616	0.0131217	0.0439888	1.35666
1062	hypothetical protein CDS	KGB56_05420	6.54	12.06	9.89	9.49667	6.3	10.47	8.09	8.28667	0.872587	-0.196629	0.579482	0.659145	0.181019	6.54	12.06	9.89	9.49667	6.29	7.96	5.79	6.68	0.703405	-0.507573	0.179708	0.222209	0.653238	6.62	8.96	5.65	7.07667	6.54	12.06	9.89	9.49667	0.745174	-0.424351	0.267942	0.386769	0.412548
1063	4-hydroxybenzoate octaprenyltransferase CDS	KGB56_05425	28.46	37.15	31.24	32.2833	32.15	38.1	30.59	33.6133	1.0412	0.0582441	0.718348	0.779225	0.108337	28.46	37.15	31.24	32.2833	25.6	17.47	17.63	20.2333	0.626742	-0.674056	0.0314479	0.0537315	1.26977	26.76	35.05	28.35	30.0533	28.46	37.15	31.24	32.2833	0.930924	-0.103265	0.569981	0.670595	0.17354
1064	hypothetical protein CDS	KGB56_05430	14.79	19.67	15.04	16.5	7.08	4.73	7.75	6.52	0.395152	-1.33952	0.00551418	0.0224972	1.64787	14.79	19.67	15.04	16.5	12.07	6.65	10.64	9.78667	0.593131	-0.753577	0.0415972	0.0665155	1.17708	5.11	6.4	8.39	6.63333	14.79	19.67	15.04	16.5	0.40202	-1.31466	0.00596774	0.0266841	1.57375
1065	TldD/PmbA family protein CDS	KGB56_05435	46.24	87.95	66.13	66.7733	21.27	28.81	21.28	23.7867	0.35623	-1.48912	0.0250385	0.0619925	1.20766	46.24	87.95	66.13	66.7733	27.49	17.27	14.91	19.89	0.297873	-1.74723	0.0207149	0.0389514	1.40948	28.59	26.4	28.21	27.7333	46.24	87.95	66.13	66.7733	0.415335	-1.26765	0.0317909	0.080762	1.09279
1066	3'(2'),5'-bisphosphate nucleotidase CysQ CDS	KGB56_05440	88.22	113.69	91	97.6367	12.33	9.46	12.06	11.2833	0.115565	-3.11323	0.000442336	0.0047634	2.32208	88.22	113.69	91	97.6367	12.52	7.64	7.28	9.14667	0.0936807	-3.41611	0.000426533	0.0026287	2.58026	17.78	13.27	16.42	15.8233	88.22	113.69	91	97.6367	0.162063	-2.62537	0.000560724	0.0058518	2.23271
1067	DUF4170 domain-containing protein CDS	KGB56_05445	132.37	177.44	163.38	157.73	48.57	50.05	40.7	46.44	0.294427	-1.76402	0.00122358	0.00862146	2.06442	132.37	177.44	163.38	157.73	84.56	74.35	49	69.3033	0.43938	-1.18646	0.00650911	0.0165805	1.7804	33.83	59.13	40.92	44.6267	132.37	177.44	163.38	157.73	0.282931	-1.82148	0.00178486	0.0122813	1.91076
1068	lysophospholipid acyltransferase family protein CDS	KGB56_05450	61.53	93.65	57.71	70.9633	51.24	47.62	52.35	50.4033	0.710273	-0.493555	0.147948	0.228194	0.641696	61.53	93.65	57.71	70.9633	39.1	33.37	25.72	32.73	0.461224	-1.11646	0.0336603	0.056673	1.24662	47.05	67.71	72.31	62.3567	61.53	93.65	57.71	70.9633	0.878717	-0.18653	0.566435	0.667607	0.175479
1069	3-deoxy-D-manno-octulosonic acid transferase CDS	KGB56_05455	56.94	68.46	54.06	59.82	67.55	62.46	64.58	64.8633	1.08431	0.116775	0.338214	0.433227	0.363285	56.94	68.46	54.06	59.82	31.47	20.74	20.19	24.1333	0.403433	-1.3096	0.0033855	0.0104254	1.98191	75.66	64.5	61.93	67.3633	56.94	68.46	54.06	59.82	1.1261	0.171336	0.283335	0.402966	0.394732
1070	tetraacyldisaccharide 4'-kinase CDS	KGB56_05460	45.57	67.96	55.97	56.5	72.67	72.99	75.03	73.5633	1.30201	0.380736	0.0587555	0.112565	0.948598	45.57	67.96	55.97	56.5	31.63	19.2	20.93	23.92	0.423363	-1.24003	0.0124772	0.0264587	1.57743	69.1	68.05	83.02	73.39	45.57	67.96	55.97	56.5	1.29894	0.377333	0.104479	0.19167	0.717446
1071	DUF2093 domain-containing protein CDS	KGB56_05465	307.51	321.44	259.59	296.18	424.22	369.11	495.04	429.457	1.44999	0.536038	0.0313067	0.0724083	1.14021	307.51	321.44	259.59	296.18	276.79	177.91	153.43	202.71	0.684415	-0.547057	0.0906163	0.125418	0.90164	470.59	409.15	352.94	410.893	307.51	321.44	259.59	296.18	1.38731	0.47229	0.041684	0.0983675	1.00715
1072	MATE family efflux transporter CDS	KGB56_05470	21.79	17.95	23.31	21.0167	15.3	13.95	12.1	13.7833	0.655829	-0.608609	0.0172395	0.0478323	1.32028	21.79	17.95	23.31	21.0167	10.84	12.47	7.67	10.3267	0.491356	-1.02516	0.00737045	0.0181258	1.7417	16.56	14.09	17.25	15.9667	21.79	17.95	23.31	21.0167	0.759715	-0.396471	0.0533488	0.116381	0.934117
1073	helix-turn-helix domain-containing protein CDS	KGB56_05475	43.97	42.69	56.56	47.74	26.33	23.45	24.28	24.6867	0.517107	-0.951467	0.00691256	0.0261796	1.58204	43.97	42.69	56.56	47.74	21.56	17.03	18.05	18.88	0.395475	-1.33834	0.00338329	0.0104246	1.98194	26.36	37.04	35.75	33.05	43.97	42.69	56.56	47.74	0.692292	-0.530548	0.0574516	0.122271	0.912678
1074	monovalent cation:proton antiporter-2 (CPA2) family protein CDS	KGB56_05480	43.02	52	49.86	48.2933	25.27	23.39	26	24.8867	0.515323	-0.956451	0.00114655	0.00833743	2.07897	43.02	52	49.86	48.2933	21.15	16.29	14.92	17.4533	0.361403	-1.46832	0.000732089	0.00378293	2.42217	25.91	21.81	24.53	24.0833	43.02	52	49.86	48.2933	0.498689	-1.00379	0.00122292	0.00953916	2.02049
1075	monovalent cation:proton antiporter-2 (CPA2) family protein CDS	KGB56_05485	49.19	60.65	50.37	53.4033	32.27	25.37	34.83	30.8233	0.57718	-0.792907	0.00803749	0.0289655	1.53812	49.19	60.65	50.37	53.4033	3.33	1.84	2.37	2.51333	0.0470632	-4.40926	0.000156029	0.00143894	2.84196	29.75	30.85	33.06	31.22	49.19	60.65	50.37	53.4033	0.584608	-0.774459	0.0041583	0.0211149	1.67541
1076	transglutaminase family protein CDS	KGB56_05490	27.33	10.07	23.92	20.44	19.43	21.98	31.65	24.3533	1.19145	0.252724	0.577239	0.657439	0.182144	27.33	10.07	23.92	20.44	18.53	14.85	19.08	17.4867	0.855512	-0.22514	0.616171	0.65462	0.184011	15.11	8.23	10.5	11.28	27.33	10.07	23.92	20.44	0.551859	-0.857628	0.180431	0.285168	0.544899
1077	tldD CDS	KGB56_05495	176.84	175.15	218.78	190.257	78.07	75.91	74.43	76.1367	0.400179	-1.32128	0.00133953	0.00913423	2.03933	176.84	175.15	218.78	190.257	53.88	40.39	37.26	43.8433	0.230443	-2.11752	0.000641953	0.00345847	2.46112	127.28	105.85	116.79	116.64	176.84	175.15	218.78	190.257	0.613067	-0.705884	0.00908298	0.0347113	1.45953
1078	LysE family translocator CDS	KGB56_05500	34.97	29.18	28.91	31.02	1.36	0.8	0.76	0.973333	0.0313776	-4.99412	0.000111261	0.00205929	2.68628	34.97	29.18	28.91	31.02	1	0.77	1.04	0.936667	0.0301956	-5.04952	0.000109049	0.00118673	2.92565	1.65	1.08	2.75	1.82667	34.97	29.18	28.91	31.02	0.0588867	-4.08591	0.000137565	0.0024117	2.61768
1079	LysE family translocator CDS	KGB56_05505	29.72	27.52	26.04	27.76	4.91	5.55	9.04	6.5	0.23415	-2.0945	0.000219499	0.00310928	2.50734	29.72	27.52	26.04	27.76	2.32	2.06	1.03	1.80333	0.0649616	-3.94427	2.2e-05	0.000509298	3.29303	1.03	5.09	4.1	3.40667	29.72	27.52	26.04	27.76	0.122719	-3.02657	0.000115157	0.0021862	2.66031
1080	DinB family protein CDS	KGB56_05510	7.16	8.75	6.59	7.5	7.27	5.53	6.83	6.54333	0.872444	-0.196865	0.313768	0.409819	0.387408	7.16	8.75	6.59	7.5	5.31	4.04	3.32	4.22333	0.563111	-0.828508	0.0196342	0.0374229	1.42686	2.58	4.49	8.59	5.22	7.16	8.75	6.59	7.5	0.696	-0.522841	0.2935	0.413217	0.383821
1081	invasion associated locus B family protein CDS	KGB56_05515	84.62	114.26	103.8	100.893	57.37	50.36	68.36	58.6967	0.58177	-0.78148	0.014116	0.0420079	1.37667	84.62	114.26	103.8	100.893	60.04	49.66	36.58	48.76	0.483283	-1.04906	0.00909215	0.021063	1.67648	83.56	83.03	96.08	87.5567	84.62	114.26	103.8	100.893	0.867814	-0.204542	0.239932	0.355354	0.449339
1082	coxB CDS	KGB56_05520	610.45	1044.96	970.5	875.303	432.53	418.23	347.64	399.467	0.456375	-1.13171	0.0253327	0.0624443	1.20451	610.45	1044.96	970.5	875.303	280.88	223.1	250.71	251.563	0.287401	-1.79886	0.00992807	0.0225665	1.64654	592.51	474.6	479.94	515.683	610.45	1044.96	970.5	875.303	0.589148	-0.763298	0.0615334	0.128839	0.889952
1083	ctaD CDS	KGB56_05525	1024.85	923.57	1045.41	997.943	888.53	967.74	995.52	950.597	0.952556	-0.0701246	0.392566	0.486945	0.31252	1024.85	923.57	1045.41	997.943	364.35	351.46	440.91	385.573	0.386368	-1.37195	0.000198225	0.0016449	2.78386	896.22	843.7	789.73	843.217	1024.85	923.57	1045.41	997.943	0.844954	-0.243055	0.033443	0.0838363	1.07657
1084	heme o synthase CDS	KGB56_05530	448.5	471.22	392.32	437.347	504.7	613.66	620.07	579.477	1.32498	0.405973	0.032353	0.0743336	1.12881	448.5	471.22	392.32	437.347	140.59	154.38	171.41	155.46	0.355462	-1.49223	0.000357272	0.00235755	2.62754	468.7	422.69	363.85	418.413	448.5	471.22	392.32	437.347	0.956709	-0.0638485	0.647382	0.736561	0.132791
1085	hypothetical protein CDS	KGB56_05535	1417.52	1112.37	1078.37	1202.75	1580.96	1753.53	2150.3	1828.26	1.52007	0.604133	0.0353166	0.0786922	1.10407	1417.52	1112.37	1078.37	1202.75	334.1	426.34	484.43	414.957	0.345006	-1.53531	0.00248459	0.00843333	2.074	1281.21	1316.57	1030.06	1209.28	1417.52	1112.37	1078.37	1202.75	1.00543	0.00780753	0.965195	0.976779	0.0102036
1086	cytochrome c oxidase assembly protein CDS	KGB56_05540	251.47	216.97	235.84	234.76	311.36	314.52	316.64	314.173	1.33827	0.420374	0.00140924	0.00947583	2.02338	251.47	216.97	235.84	234.76	97.34	123.87	129.57	116.927	0.498069	-1.00558	0.0011133	0.00494468	2.30586	311.82	307.81	262.61	294.08	251.47	216.97	235.84	234.76	1.25268	0.325022	0.0335989	0.0840288	1.07557
1087	cytochrome c oxidase subunit 3 CDS	KGB56_05545	638.25	563.85	654.25	618.783	1289.9	1296.31	1213.9	1266.7	2.04709	1.03357	7.25e-05	0.00160436	2.7947	638.25	563.85	654.25	618.783	656.96	628.28	697.39	660.877	1.06803	0.0949467	0.287227	0.333534	0.47686	1383.53	1209.77	1105.8	1233.03	638.25	563.85	654.25	618.783	1.99267	0.994706	0.00200314	0.0133517	1.87446
1088	DUF983 domain-containing protein CDS	KGB56_05550	60.63	75.69	82.69	73.0033	144.79	104.52	147.55	132.287	1.81206	0.857633	0.0181296	0.0494629	1.30572	60.63	75.69	82.69	73.0033	72.22	59.26	81.64	71.04	0.973106	-0.0393308	0.841267	0.860876	0.0650592	158.75	125.46	105.56	129.923	60.63	75.69	82.69	73.0033	1.77969	0.831626	0.0277104	0.0730148	1.13659
1089	SURF1 family protein CDS	KGB56_05555	32.3	42.41	40.28	38.33	102.92	70.22	89.08	87.4067	2.28037	1.18927	0.00789804	0.0286966	1.54217	32.3	42.41	40.28	38.33	42.86	40.21	43.53	42.2	1.10097	0.138769	0.298252	0.344341	0.463011	87.64	83.45	64.22	78.4367	32.3	42.41	40.28	38.33	2.04635	1.03305	0.00690582	0.0292261	1.53423
1090	peroxiredoxin CDS	KGB56_05560	168.69	168.53	171.76	169.66	112.56	154.42	117.41	128.13	0.755216	-0.405038	0.0351268	0.0784006	1.10568	168.69	168.53	171.76	169.66	55.96	53.36	43.96	51.0933	0.301151	-1.73144	6.24e-06	0.000307074	3.51276	193	192.76	199.77	195.177	168.69	168.53	171.76	169.66	1.1504	0.202134	0.000540988	0.00571318	2.24312
1091	hypothetical protein CDS	KGB56_05565	68.92	77.07	67.8	71.2633	52.04	37.69	50.13	46.62	0.654193	-0.612211	0.0100758	0.0335144	1.47477	68.92	77.07	67.8	71.2633	42.91	27.06	23.85	31.2733	0.438842	-1.18823	0.00369595	0.0110608	1.95621	55.79	32.81	42.84	43.8133	68.92	77.07	67.8	71.2633	0.614809	-0.70179	0.0194612	0.0580448	1.23624
1092	YqgE/AlgH family protein CDS	KGB56_05570	219.2	251.11	215.08	228.463	90.88	101.83	82.49	91.7333	0.401523	-1.31644	0.000420468	0.00460521	2.33675	219.2	251.11	215.08	228.463	36.45	34.61	24.98	32.0133	0.140125	-2.83522	7.96e-05	0.00099474	3.00229	110.52	141.59	144.62	132.243	219.2	251.11	215.08	228.463	0.578838	-0.788768	0.00364218	0.0194869	1.71026
1093	threonine synthase CDS	KGB56_05575	33.89	36.34	41.02	37.0833	15.21	17.29	19.03	17.1767	0.463191	-1.11032	0.00109085	0.00811778	2.09056	33.89	36.34	41.02	37.0833	9.12	7.11	5.84	7.35667	0.198382	-2.33365	0.000206416	0.00168274	2.77398	14.17	16.33	19.98	16.8267	33.89	36.34	41.02	37.0833	0.453753	-1.14002	0.00167097	0.01171	1.93144
1094	insulinase family protein CDS	KGB56_05580	19.33	21.29	19.66	20.0933	9.48	8.18	9.93	9.19667	0.457697	-1.12753	0.000169443	0.0026473	2.5772	19.33	21.29	19.66	20.0933	6.57	5.91	4.34	5.60667	0.279031	-1.8415	8.6e-05	0.00104252	2.98192	7.54	9.25	13.41	10.0667	19.33	21.29	19.66	20.0933	0.500995	-0.997131	0.00556675	0.025558	1.59247
1095	GNAT family N-acetyltransferase CDS	KGB56_05585	57.96	71.09	75.21	68.0867	66.21	59.51	72.09	65.9367	0.968423	-0.0462913	0.751763	0.806415	0.0934416	57.96	71.09	75.21	68.0867	66.1	49.04	38.45	51.1967	0.751934	-0.411322	0.152927	0.194425	0.711249	65.74	76.42	83.76	75.3067	57.96	71.09	75.21	68.0867	1.10604	0.145405	0.383142	0.502779	0.298623
1096	EAL domain-containing protein CDS	KGB56_05590	62.87	73.83	68.8	68.5	43.55	46.64	42.93	44.3733	0.647786	-0.626411	0.00201207	0.0118494	1.9263	62.87	73.83	68.8	68.5	31.96	21.75	20.92	24.8767	0.363163	-1.46131	0.000785422	0.00400016	2.39792	72.01	75.64	75.44	74.3633	62.87	73.83	68.8	68.5	1.0856	0.118487	0.157756	0.258801	0.587034
1097	D-alanyl-D-alanine carboxypeptidase CDS	KGB56_05595	22.1	26.84	34.01	27.65	21.27	26.59	26.22	24.6933	0.893068	-0.163158	0.486753	0.577021	0.238808	22.1	26.84	34.01	27.65	20.16	12.32	15.07	15.85	0.573237	-0.802797	0.04685	0.0730031	1.13666	22.47	28.67	25.04	25.3933	22.1	26.84	34.01	27.65	0.918385	-0.12283	0.593963	0.691612	0.160138
1098	PilZ domain-containing protein CDS	KGB56_05600	3.9	6.96	4.93	5.26333	3.78	4.96	3.83	4.19	0.796073	-0.329027	0.334068	0.429223	0.367317	3.9	6.96	4.93	5.26333	2.98	4.68	4	3.88667	0.738442	-0.437443	0.250669	0.296639	0.527772	3.38	7.55	2.14	4.35667	3.9	6.96	4.93	5.26333	0.827739	-0.272752	0.652626	0.740284	0.130602
1099	diacylglycerol kinase CDS	KGB56_05605	5.29	12.53	8.21	8.67667	9.6	9.81	5.97	8.46	0.975029	-0.0364832	0.933637	0.949182	0.0226503	5.29	12.53	8.21	8.67667	8.8	6.78	5.32	6.96667	0.80292	-0.316672	0.504132	0.547665	0.261485	7.23	4.45	8.09	6.59	5.29	12.53	8.21	8.67667	0.759508	-0.396862	0.428797	0.547937	0.26127
1100	rnhA CDS	KGB56_05610	24.71	31.32	22.05	26.0267	24.58	14.31	18.31	19.0667	0.732582	-0.448938	0.162055	0.244278	0.612116	24.71	31.32	22.05	26.0267	22.72	12.98	9.54	15.08	0.579406	-0.787354	0.0853497	0.119153	0.923895	26.12	25.63	26.07	25.94	24.71	31.32	22.05	26.0267	0.99667	-0.00481207	0.976456	0.984174	0.00692802
1101	homoserine kinase CDS	KGB56_05615	12.76	19.12	16.86	16.2467	12.64	9.94	7.95	10.1767	0.626385	-0.674879	0.0579615	0.111798	0.951566	12.76	19.12	16.86	16.2467	21.79	14.63	9.59	15.3367	0.943989	-0.0831588	0.831154	0.851676	0.0697254	12.9	13.36	12.22	12.8267	12.76	19.12	16.86	16.2467	0.789495	-0.340997	0.144729	0.242524	0.615245
1102	ispH CDS	KGB56_05620	12.61	22.66	22.55	19.2733	4.69	8.11	9.24	7.34667	0.381183	-1.39144	0.0296144	0.0696995	1.15677	12.61	22.66	22.55	19.2733	17.61	11.26	6.03	11.6333	0.603597	-0.728342	0.181084	0.223546	0.650634	7.25	12.47	13.38	11.0333	12.61	22.66	22.55	19.2733	0.572466	-0.804737	0.0984635	0.183073	0.737377
1103	hypothetical protein CDS	KGB56_05625	139.03	225.16	235.67	199.953	67.72	56.33	72.98	65.6767	0.32846	-1.60621	0.0123409	0.0381798	1.41817	139.03	225.16	235.67	199.953	95.57	65.3	45.48	68.7833	0.343997	-1.53953	0.0180045	0.0352849	1.45241	95.33	119.01	99.59	104.643	139.03	225.16	235.67	199.953	0.523339	-0.934183	0.0388263	0.0936133	1.02866
1104	gcvT CDS	KGB56_05630	165.84	174.27	179.13	173.08	113.77	83.16	69.89	88.94	0.513866	-0.960535	0.00343174	0.0165606	1.78092	165.84	174.27	179.13	173.08	134.23	94.3	71.28	99.9367	0.577402	-0.792353	0.0176652	0.034716	1.45947	146.91	136.08	163.85	148.947	165.84	174.27	179.13	173.08	0.860565	-0.216643	0.0545503	0.118371	0.926756
1105	gcvH CDS	KGB56_05635	200.01	199.37	178.22	192.533	162.23	150.55	107.17	139.983	0.72706	-0.459853	0.0447906	0.0932871	1.03018	200.01	199.37	178.22	192.533	192.2	108.45	105.7	135.45	0.703515	-0.507348	0.122971	0.162372	0.78949	186.52	228.26	227.95	214.243	200.01	199.37	178.22	192.533	1.11276	0.154142	0.236455	0.351342	0.45427
1106	gcvPA CDS	KGB56_05640	194.17	133.25	158.07	161.83	117.95	141.05	86.62	115.207	0.711899	-0.490255	0.120523	0.194564	0.710938	194.17	133.25	158.07	161.83	120.8	100.32	88.13	103.083	0.636985	-0.650668	0.0430713	0.0683377	1.16534	120.65	159.95	139.39	139.997	194.17	133.25	158.07	161.83	0.865085	-0.209087	0.357494	0.476539	0.321901
1107	gcvPB CDS	KGB56_05645	301.14	197.21	227.61	241.987	217.63	250.49	213.37	227.163	0.938743	-0.0911976	0.676602	0.744739	0.127996	301.14	197.21	227.61	241.987	149.46	123.97	116.41	129.947	0.536999	-0.897008	0.0259416	0.0465861	1.33174	185.64	213.52	211.46	203.54	301.14	197.21	227.61	241.987	0.841121	-0.249615	0.297519	0.417438	0.379408
1108	glycosyltransferase family 61 protein CDS	KGB56_05650	59.29	81.54	90.03	76.9533	65.73	60.74	59.85	62.1067	0.807069	-0.309236	0.187369	0.2728	0.564156	59.29	81.54	90.03	76.9533	6.24	4.84	3.56	4.88	0.0634151	-3.97903	0.00143249	0.00588126	2.23053	75.57	88.62	92.53	85.5733	59.29	81.54	90.03	76.9533	1.11202	0.153177	0.457868	0.573964	0.241116
1109	alpha-1,2-fucosyltransferase CDS	KGB56_05655	250.13	283.23	309.1	280.82	474.93	300.51	425.57	400.337	1.4256	0.511568	0.0939733	0.16179	0.791048	250.13	283.23	309.1	280.82	45.77	27.09	25.19	32.6833	0.116385	-3.10302	0.000170705	0.00150229	2.82325	525.6	544.34	494.82	521.587	250.13	283.23	309.1	280.82	1.85737	0.893261	0.000421206	0.00479886	2.31886
1110	HAD family hydrolase CDS	KGB56_05660	134.92	206.8	237.39	193.037	123.63	85.62	129.96	113.07	0.585744	-0.771659	0.0746958	0.135514	0.868017	134.92	206.8	237.39	193.037	120.35	87.91	53.99	87.4167	0.45285	-1.14289	0.0423304	0.0674443	1.17105	224.19	184.66	181.58	196.81	134.92	206.8	237.39	193.037	1.01955	0.0279286	0.915305	0.942451	0.0257414
1111	tyrosine--tRNA ligase CDS	KGB56_05665	96.21	77.86	103.34	92.47	21.14	18.43	23.21	20.9267	0.226308	-2.14364	0.000751949	0.00629032	2.20133	96.21	77.86	103.34	92.47	82.16	97.96	165.23	115.117	1.24491	0.316039	0.442134	0.486066	0.313305	36.82	53.1	59.88	49.9333	96.21	77.86	103.34	92.47	0.539995	-0.888982	0.0141147	0.0465986	1.33163
1112	cytidine deaminase CDS	KGB56_05670	23.23	28	23.7	24.9767	22.64	15.49	17.16	18.43	0.737889	-0.438525	0.0681918	0.126288	0.898638	23.23	28	23.7	24.9767	22.27	17.37	22.3	20.6467	0.826638	-0.274672	0.124548	0.164103	0.784885	12.21	28.65	26.23	22.3633	23.23	28	23.7	24.9767	0.895369	-0.159446	0.65046	0.738913	0.131407
1113	DUF4261 domain-containing protein CDS	KGB56_05675	17.48	18.88	14.9	17.0867	19.07	14.42	12.51	15.3333	0.897386	-0.1562	0.483003	0.573985	0.2411	17.48	18.88	14.9	17.0867	5.42	7.02	4.38	5.60667	0.328131	-1.60766	0.00119132	0.00515821	2.2875	20.06	19.56	21.46	20.36	17.48	18.88	14.9	17.0867	1.19157	0.252867	0.0650861	0.134592	0.870981
1114	site-specific DNA-methyltransferase CDS	KGB56_05680	243.05	395.83	268.07	302.317	26.15	31.22	16.91	24.76	0.0819009	-3.60998	0.00427587	0.0189781	1.72175	243.05	395.83	268.07	302.317	58.79	56.42	35.26	50.1567	0.165908	-2.59155	0.0062357	0.0160419	1.79474	18.68	24.79	21.96	21.81	243.05	395.83	268.07	302.317	0.0721429	-3.793	0.00406593	0.020857	1.68075
1115	glycerophosphodiester phosphodiesterase CDS	KGB56_05685	34.35	58.55	43.98	45.6267	59.01	59.11	50.85	56.3233	1.23444	0.303855	0.229398	0.320001	0.494849	34.35	58.55	43.98	45.6267	66.38	45.29	45.26	52.31	1.14648	0.19721	0.538521	0.580719	0.236034	65.19	46.81	50.79	54.2633	34.35	58.55	43.98	45.6267	1.18929	0.2501	0.390654	0.509866	0.292544
1116	AMP nucleosidase CDS	KGB56_05690	70.81	108.39	76.57	85.2567	32.62	37.33	45.47	38.4733	0.451265	-1.14795	0.0189121	0.0510732	1.29181	70.81	108.39	76.57	85.2567	45.95	40.44	26.07	37.4867	0.439692	-1.18544	0.0218494	0.0406672	1.39076	43.97	34.8	40.99	39.92	70.81	108.39	76.57	85.2567	0.468233	-1.0947	0.0194346	0.0579979	1.23659
1117	mutY CDS	KGB56_05695	11.81	21.61	19.58	17.6667	15.11	19	24.85	19.6533	1.11245	0.153744	0.654459	0.727054	0.138433	11.81	21.61	19.58	17.6667	20.94	13.02	11.54	15.1667	0.858491	-0.220126	0.5816	0.621496	0.206561	17.63	21.59	17.31	18.8433	11.81	21.61	19.58	17.6667	1.0666	0.0930243	0.738553	0.812087	0.0903972
1118	DUF721 domain-containing protein CDS	KGB56_05700	687.85	750.75	898.47	779.023	1523.09	1272.87	1965.89	1587.28	2.03753	1.02682	0.0189028	0.0510732	1.29181	687.85	750.75	898.47	779.023	782.67	627.98	435.34	615.33	0.789874	-0.340306	0.23858	0.283838	0.54693	1957.11	2107.75	1707.66	1924.17	687.85	750.75	898.47	779.023	2.46998	1.3045	0.000980469	0.00820197	2.08608
1119	hypothetical protein CDS	KGB56_05705	385.64	580.04	548.58	504.753	345.14	267.67	353.66	322.157	0.638246	-0.647816	0.050863	0.102174	0.990659	385.64	580.04	548.58	504.753	87.8	60.39	39.86	62.6833	0.124186	-3.00942	0.00202409	0.00735429	2.13346	367.5	482.62	449.84	433.32	385.64	580.04	548.58	504.753	0.858479	-0.220146	0.360869	0.480074	0.318691
1120	thioredoxin domain-containing protein CDS	KGB56_05710	250.24	346.57	388.69	328.5	103.11	124.13	105.47	110.903	0.337605	-1.56659	0.00633227	0.0246606	1.608	250.24	346.57	388.69	328.5	172.88	135.87	99.69	136.147	0.41445	-1.27073	0.0140049	0.0288796	1.53941	158.52	175.76	153.38	162.553	250.24	346.57	388.69	328.5	0.494835	-1.01498	0.0161872	0.0513045	1.28984
1121	smc CDS	KGB56_05715	17.13	22.37	19.24	19.58	10.59	12.44	10.65	11.2267	0.573374	-0.802451	0.00699478	0.0263147	1.5798	17.13	22.37	19.24	19.58	9.66	7.41	6.48	7.85	0.400919	-1.31862	0.00281062	0.00917076	2.03759	11.92	12.25	11.9	12.0233	17.13	22.37	19.24	19.58	0.614062	-0.703544	0.00775771	0.0313346	1.50398
1122	AtpZ/AtpI family protein CDS	KGB56_05720	287.27	489.19	503.38	426.613	138.66	198.72	167.87	168.417	0.394776	-1.34089	0.0229544	0.0585095	1.23277	287.27	489.19	503.38	426.613	317.35	235.48	156.78	236.537	0.554452	-0.850865	0.0858555	0.119608	0.922241	202.47	278.26	296.59	259.107	287.27	489.19	503.38	426.613	0.607357	-0.719383	0.090762	0.172171	0.764041
1123	F0F1 ATP synthase subunit A CDS	KGB56_05725	300.04	339.62	462.94	367.533	138.98	166.48	123.04	142.833	0.388627	-1.36354	0.0113791	0.0362603	1.44057	300.04	339.62	462.94	367.533	265.63	182.73	143.6	197.32	0.536876	-0.897338	0.0489027	0.0755808	1.12159	155.22	195.13	187.38	179.243	300.04	339.62	462.94	367.533	0.487693	-1.03596	0.0203903	0.0599743	1.22204
1124	F0F1 ATP synthase subunit C CDS	KGB56_05730	758.65	697.05	749.56	735.087	421.34	447.07	392.42	420.277	0.571738	-0.806575	0.000223742	0.00313594	2.50363	758.65	697.05	749.56	735.087	640.95	605.62	525.4	590.657	0.80352	-0.315595	0.0211341	0.0395298	1.40308	520.13	716.38	818.36	684.957	758.65	697.05	749.56	735.087	0.931804	-0.101902	0.605654	0.701361	0.154059
1125	F0F1 ATP synthase subunit B CDS	KGB56_05735	451.47	379.21	408.38	413.02	358.57	374.39	244.79	325.917	0.789106	-0.341709	0.130584	0.207622	0.682728	451.47	379.21	408.38	413.02	415.75	424.25	345.48	395.16	0.956758	-0.0637747	0.613058	0.651834	0.185863	343.58	497.96	525.16	455.567	451.47	379.21	408.38	413.02	1.10301	0.141451	0.519442	0.627704	0.202245
1126	ATP F0F1 synthase subunit B CDS	KGB56_05740	299.23	220.09	253.06	257.46	208.33	270.81	168.45	215.863	0.838434	-0.25423	0.330703	0.426175	0.370412	299.23	220.09	253.06	257.46	300.35	274.5	229.89	268.247	1.0419	0.0592119	0.744048	0.771799	0.112496	227.22	299.33	326.8	284.45	299.23	220.09	253.06	257.46	1.10483	0.143827	0.511813	0.621003	0.206906
1127	hypothetical protein CDS	KGB56_05745	14.64	11.76	14.7	13.7	13.21	16.86	14.65	14.9067	1.08808	0.121782	0.448623	0.540995	0.266806	14.64	11.76	14.7	13.7	6.09	7.57	3.6	5.75333	0.419951	-1.25171	0.00625699	0.0160643	1.79414	14.77	11.02	7.7	11.1633	14.64	11.76	14.7	13.7	0.814842	-0.295408	0.324674	0.44542	0.35123
1128	YafY family transcriptional regulator CDS	KGB56_05750	6.4	7.19	6.31	6.63333	10.48	9.37	12.11	10.6533	1.60603	0.683499	0.00886256	0.031054	1.50788	6.4	7.19	6.31	6.63333	6.42	4.91	4.76	5.36333	0.808543	-0.306604	0.101439	0.137741	0.860937	8.98	8.04	5.81	7.61	6.4	7.19	6.31	6.63333	1.14724	0.198162	0.375671	0.494932	0.305454
1129	hypothetical protein CDS	KGB56_05755	8.24	7.71	11.86	9.27	16.86	21.99	12.98	17.2767	1.86372	0.898184	0.0516479	0.103374	0.98559	8.24	7.71	11.86	9.27	9.61	9.84	9.56	9.67	1.04315	0.0609466	0.774814	0.800119	0.0968455	22.24	10.77	15.93	16.3133	8.24	7.71	11.86	9.27	1.7598	0.81541	0.119297	0.210394	0.676966
1130	SDR family oxidoreductase CDS	KGB56_05760	23.94	33.16	26.28	27.7933	24.37	25.25	32.54	27.3867	0.985368	-0.0212652	0.919707	0.93842	0.0276029	23.94	33.16	26.28	27.7933	25.43	21.48	16.78	21.23	0.763852	-0.388634	0.153225	0.19472	0.710588	38.58	36.4	24.65	33.21	23.94	33.16	26.28	27.7933	1.19489	0.256879	0.351015	0.470299	0.327626
1131	autotransporter domain-containing protein CDS	KGB56_05765	2.08	2.8	1.8	2.22667	2.63	2.59	4.62	3.28	1.47305	0.55881	0.224237	0.314122	0.502902	2.08	2.8	1.8	2.22667	1.76	1.47	1.94	1.72333	0.773952	-0.369684	0.199466	0.243019	0.614359	3.03	1.42	1.96	2.13667	2.08	2.8	1.8	2.22667	0.959581	-0.0595237	0.879904	0.917907	0.0372011
1132	hypothetical protein CDS	KGB56_05770	2.47	0.48	2.98	1.97667	2.14	0	2.77	1.63667	0.827993	-0.272309	0.77912	0.827968	0.0819866	2.47	0.48	2.98	1.97667	0.52	1.42	1	0.98	0.495784	-1.01222	0.28378	0.330028	0.48145	1.62	4.23	4.32	3.39	2.47	0.48	2.98	1.97667	1.71501	0.778216	0.293084	0.413071	0.383976
1133	hypothetical protein CDS	KGB56_05775	1.15	0	1.48	0.876667	1.19	0.31	0.88	0.793333	0.904943	-0.144101	0.879834	0.909007	0.0414329	1.15	0	1.48	0.876667	0.26	0.6	0	0.286667	0.326996	-1.61265	0.287258	0.333534	0.47686	1.93	1.57	0.27	1.25667	1.15	0	1.48	0.876667	1.43346	0.519502	0.603427	0.69987	0.154982
1134	hypothetical protein CDS	KGB56_05780	6.61	13.49	12.63	10.91	6.62	6.03	7.94	6.86333	0.629086	-0.66867	0.144683	0.224759	0.648283	6.61	13.49	12.63	10.91	4.45	2.71	3.1	3.42	0.313474	-1.67358	0.0282414	0.049456	1.30578	5.96	7.06	8.91	7.31	6.61	13.49	12.63	10.91	0.670027	-0.577708	0.19709	0.305052	0.515626
1135	ribonuclease HII CDS	KGB56_05785	25.72	34.37	23.84	27.9767	25.66	35.11	24.31	28.36	1.0137	0.0196335	0.938867	0.952859	0.0209715	25.72	34.37	23.84	27.9767	14.71	10	8.77	11.16	0.398904	-1.32589	0.010589	0.0236241	1.62664	26.67	21.47	25.97	24.7033	25.72	34.37	23.84	27.9767	0.882998	-0.179518	0.418032	0.537021	0.270008
1136	PA0069 family radical SAM protein CDS	KGB56_05790	68.9	110.51	90.7	90.0367	76.61	57.03	64.48	66.04	0.733479	-0.447173	0.145566	0.225568	0.646722	68.9	110.51	90.7	90.0367	33.35	20.71	20.9	24.9867	0.277517	-1.84935	0.00692129	0.0173506	1.76069	62.39	58.44	56.81	59.2133	68.9	110.51	90.7	90.0367	0.657658	-0.604591	0.0639074	0.133128	0.875731
1137	glycosyl transferase family 2 CDS	KGB56_05795	16.85	17.53	14.67	16.35	19.09	13.2	19.08	17.1233	1.0473	0.0666729	0.736447	0.793349	0.100536	16.85	17.53	14.67	16.35	11.59	7.28	7.6	8.82333	0.539653	-0.889895	0.0099597	0.0225901	1.64608	12.16	14.9	16.28	14.4467	16.85	17.53	14.67	16.35	0.883588	-0.178554	0.26964	0.388165	0.410983
1138	ceramidase domain-containing protein CDS	KGB56_05800	38.71	31.66	25.13	31.8333	29.46	29.14	26.48	28.36	0.89089	-0.166681	0.437711	0.530971	0.274929	38.71	31.66	25.13	31.8333	10.7	8.52	9.38	9.53333	0.299476	-1.73949	0.00494662	0.0134926	1.8699	25.61	33.26	39.34	32.7367	38.71	31.66	25.13	31.8333	1.02838	0.0403692	0.879275	0.917483	0.0374022
1139	NADP-dependent malic enzyme CDS	KGB56_05805	80.21	84.76	82.37	82.4467	29.4	32.35	33.12	31.6233	0.383561	-1.38247	8.09e-06	0.000573708	3.24131	80.21	84.76	82.37	82.4467	25	22.81	20.96	22.9233	0.278038	-1.84664	4.54e-06	0.000270815	3.56733	35.2	38.9	33.92	36.0067	80.21	84.76	82.37	82.4467	0.436727	-1.1952	1.99e-05	0.000868386	3.06129
1140	DUF962 domain-containing protein CDS	KGB56_05810	1995.64	1795.36	1889.62	1893.54	1220.21	1034.62	1189.03	1147.95	0.606247	-0.722022	0.000791605	0.00648921	2.18781	1995.64	1795.36	1889.62	1893.54	548.74	504.88	422.6	492.073	0.25987	-1.94414	3.4e-05	0.000631648	3.19952	1223.16	1286.9	1113.24	1207.77	1995.64	1795.36	1889.62	1893.54	0.637835	-0.648744	0.000875635	0.00762244	2.11791
1141	hypothetical protein CDS	KGB56_05815	112.93	109.91	109.76	110.867	88.83	67.84	64.07	73.58	0.66368	-0.59144	0.00866035	0.030608	1.51417	112.93	109.91	109.76	110.867	39.47	30.06	28.36	32.63	0.294317	-1.76455	2.67e-05	0.000569586	3.24444	79.04	148.59	153.45	127.027	112.93	109.91	109.76	110.867	1.14576	0.196306	0.538544	0.643877	0.191197
1142	LysR family transcriptional regulator CDS	KGB56_05820	51.31	61.42	67.25	59.9933	36.01	37.55	32.03	35.1967	0.586676	-0.769363	0.00737874	0.0273714	1.5627	51.31	61.42	67.25	59.9933	25.42	19.3	15.48	20.0667	0.334482	-1.58	0.00188993	0.00699116	2.15545	44.53	42.9	37.86	41.7633	51.31	61.42	67.25	59.9933	0.696133	-0.522565	0.0228576	0.0640349	1.19358
1143	glyS CDS	KGB56_05825	29.01	39.68	38.15	35.6133	11.51	14.44	15.23	13.7267	0.385436	-1.37544	0.00339856	0.0165451	1.78133	29.01	39.68	38.15	35.6133	18.9	13.57	9.72	14.0633	0.39489	-1.34048	0.00720966	0.0178711	1.74785	17.59	15.02	18.14	16.9167	29.01	39.68	38.15	35.6133	0.475009	-1.07397	0.00572022	0.0261271	1.58291
1144	glycoside hydrolase family 3 C-terminal domain-containing protein CDS	KGB56_05830	180.76	173.95	197.56	184.09	84.02	81.31	70.03	78.4533	0.426168	-1.2305	0.000211414	0.00304344	2.51664	180.76	173.95	197.56	184.09	4.14	3.49	3.48	3.70333	0.020117	-5.63544	1.36e-05	0.000421755	3.37494	72.65	76.15	85.89	78.23	180.76	173.95	197.56	184.09	0.424955	-1.23462	0.000193785	0.00290787	2.53642
1145	glycine--tRNA ligase subunit alpha CDS	KGB56_05835	47.01	67.37	74.44	62.94	31.23	38.71	30.92	33.62	0.53416	-0.904657	0.0271203	0.0656756	1.1826	47.01	67.37	74.44	62.94	36.57	32.24	18.33	29.0467	0.461498	-1.1156	0.0266373	0.0473596	1.32459	38.84	35.61	35.64	36.6967	47.01	67.37	74.44	62.94	0.583042	-0.778328	0.0340222	0.0847286	1.07197
1146	hypothetical protein CDS	KGB56_05840	278.21	474.87	288.69	347.257	549.94	419.55	386.09	451.86	1.30123	0.379873	0.266683	0.362029	0.441257	278.21	474.87	288.69	347.257	335.76	163.51	168.88	222.717	0.64136	-0.640793	0.218101	0.262889	0.580227	674.9	857.84	1049.21	860.65	278.21	474.87	288.69	347.257	2.47843	1.30942	0.014978	0.0485459	1.31385
1147	S49 family peptidase CDS	KGB56_05845	134.99	194.75	185.93	171.89	179.76	175.26	171.43	175.483	1.0209	0.0298484	0.857579	0.89113	0.0500588	134.99	194.75	185.93	171.89	133.33	98.41	59.11	96.95	0.564024	-0.826173	0.0576478	0.086212	1.06443	262.59	260.42	252.96	258.657	134.99	194.75	185.93	171.89	1.50478	0.589553	0.0100115	0.036902	1.43295
1148	uracil-DNA glycosylase CDS	KGB56_05850	58.53	90.29	61.59	70.1367	53.88	46.95	58.47	53.1	0.757093	-0.401457	0.185084	0.270174	0.568356	58.53	90.29	61.59	70.1367	61.29	42.75	36.56	46.8667	0.668219	-0.581607	0.137339	0.177721	0.75026	65.14	53.31	63.27	60.5733	58.53	90.29	61.59	70.1367	0.863647	-0.211486	0.424379	0.543991	0.264408
1149	electron transfer flavoprotein-ubiquinone oxidoreductase CDS	KGB56_05855	142.52	153.06	149.37	148.317	104.53	114.97	113.58	111.027	0.748578	-0.417774	0.00115747	0.00838155	2.07668	142.52	153.06	149.37	148.317	123.02	101.99	90.54	105.183	0.709181	-0.495775	0.0125124	0.0265227	1.57638	159.12	134.14	139.42	144.227	142.52	153.06	149.37	148.317	0.972424	-0.0403428	0.644286	0.734431	0.134049
1150	carboxylating nicotinate-nucleotide diphosphorylase CDS	KGB56_05860	12.68	12.96	8.76	11.4667	4.51	5	9.51	6.34	0.552907	-0.854891	0.0702681	0.129157	0.888882	12.68	12.96	8.76	11.4667	7.15	2.93	4.81	4.96333	0.432849	-1.20806	0.0234827	0.0430584	1.36594	6.85	5.36	7.35	6.52	12.68	12.96	8.76	11.4667	0.568605	-0.814502	0.0288727	0.075219	1.12367
1151	L-aspartate oxidase CDS	KGB56_05865	15.62	16.59	12.73	14.98	6.91	5.19	7.07	6.39	0.426569	-1.22915	0.00276741	0.0145838	1.83613	15.62	16.59	12.73	14.98	6.97	5.5	4.8	5.75667	0.38429	-1.37973	0.00223201	0.00785196	2.10502	7.5	6.7	8.62	7.60667	15.62	16.59	12.73	14.98	0.507788	-0.977701	0.00458438	0.0224318	1.64914
1152	nadA CDS	KGB56_05870	59.87	44.75	46.84	50.4867	12.26	11.84	18.58	14.2267	0.281791	-1.8273	0.00223763	0.0127577	1.89423	59.87	44.75	46.84	50.4867	8.34	9.09	7.96	8.46333	0.167635	-2.5766	0.0008954	0.00433975	2.36254	10.77	15.48	13.05	13.1	59.87	44.75	46.84	50.4867	0.259474	-1.94634	0.0016115	0.0114137	1.94257
1153	hypothetical protein CDS	KGB56_05875	28.72	33.9	34.52	32.38	13.92	21.24	13.61	16.2567	0.502059	-0.994072	0.00649605	0.0251326	1.59976	28.72	33.9	34.52	32.38	25.07	22.81	14.69	20.8567	0.644122	-0.634594	0.034245	0.0574756	1.24052	19.05	23.9	27.7	23.55	28.72	33.9	34.52	32.38	0.727301	-0.459376	0.0467277	0.106408	0.973028
1154	MFS transporter CDS	KGB56_05880	4.31	4.52	2.92	3.91667	4.63	5.45	4.34	4.80667	1.22723	0.29541	0.21342	0.302184	0.519728	4.31	4.52	2.92	3.91667	4.5	1.79	1.82	2.70333	0.690213	-0.534887	0.303738	0.349536	0.456508	4.14	3.34	2.73	3.40333	4.31	4.52	2.92	3.91667	0.868936	-0.202678	0.471989	0.586481	0.231746
1155	oxidoreductase CDS	KGB56_05885	88.86	103.78	104.05	98.8967	43.07	40.63	40.13	41.2767	0.417372	-1.2606	0.000349897	0.00411473	2.38566	88.86	103.78	104.05	98.8967	44.28	37.18	28.38	36.6133	0.370218	-1.43355	0.000791977	0.00400819	2.39705	54.96	57.94	51.99	54.9633	88.86	103.78	104.05	98.8967	0.555765	-0.847452	0.00116024	0.00924668	2.03401
1156	cell wall hydrolase CDS	KGB56_05890	258.93	480.6	467.24	402.257	210.82	224.77	175.43	203.673	0.506327	-0.981859	0.0534881	0.106018	0.974619	258.93	480.6	467.24	402.257	122.33	79.02	53.46	84.9367	0.21115	-2.24366	0.0130776	0.0273497	1.56305	295.58	283.85	314.9	298.11	258.93	480.6	467.24	402.257	0.741094	-0.432272	0.223348	0.33652	0.47299
1157	NAD regulator CDS	KGB56_05895	73.67	98.19	80.43	84.0967	99.03	72.83	85.65	85.8367	1.02069	0.0295454	0.876655	0.90709	0.0423494	73.67	98.19	80.43	84.0967	61.06	33.89	31.47	42.14	0.50109	-0.996858	0.0248249	0.0448689	1.34805	94.09	86.64	75.18	85.3033	73.67	98.19	80.43	84.0967	1.01435	0.0205535	0.901442	0.933301	0.0299783
1158	dual specificity protein phosphatase family protein CDS	KGB56_05900	15.35	20.71	12.36	16.14	21.41	21.03	18.55	20.33	1.2596	0.33297	0.182619	0.267607	0.572503	15.35	20.71	12.36	16.14	16.74	7.79	8.28	10.9367	0.677613	-0.561467	0.242288	0.287734	0.541009	22.18	19.95	15.26	19.13	15.35	20.71	12.36	16.14	1.18525	0.245196	0.400588	0.519767	0.284192
1159	HD family hydrolase CDS	KGB56_05905	8.49	25.9	18.14	17.51	12.39	11.71	16.47	13.5233	0.772321	-0.372728	0.489961	0.580435	0.236246	8.49	25.9	18.14	17.51	12.49	10.07	6.96	9.84	0.561965	-0.831449	0.220253	0.265249	0.576347	9.22	17.2	9.57	11.9967	8.49	25.9	18.14	17.51	0.685132	-0.545545	0.385849	0.505084	0.296636
1160	folate-binding protein YgfZ CDS	KGB56_05910	11.66	17.16	12.08	13.6333	13.03	13.67	9.39	12.03	0.882396	-0.180502	0.508994	0.59752	0.223647	11.66	17.16	12.08	13.6333	14.51	12.1	10.94	12.5167	0.918093	-0.123288	0.615989	0.654557	0.184052	11.82	8.47	8.03	9.44	11.66	17.16	12.08	13.6333	0.692421	-0.53028	0.120928	0.211879	0.673912
1161	DUF3419 family protein CDS	KGB56_05915	12.1	14.81	14.26	13.7233	5.77	3.99	2.89	4.21667	0.307263	-1.70246	0.00128128	0.00883768	2.05366	12.1	14.81	14.26	13.7233	4.23	3.21	1.82	3.08667	0.224921	-2.15251	0.000601512	0.00331456	2.47957	6.16	6.17	3.83	5.38667	12.1	14.81	14.26	13.7233	0.392519	-1.34917	0.00183372	0.0124881	1.9035
1162	class I SAM-dependent methyltransferase CDS	KGB56_05920	118.95	135.65	122.19	125.597	1.25	3.13	3.29	2.55667	0.0203562	-5.61839	1.83e-05	0.000772933	3.11186	118.95	135.65	122.19	125.597	4.24	2.1	2.66	3	0.023886	-5.38769	1.85e-05	0.000474946	3.32336	1.6	2.63	1.86	2.03	118.95	135.65	122.19	125.597	0.0161628	-5.95117	1.75e-05	0.000812398	3.09023
1163	hypothetical protein CDS	KGB56_05925	92.08	94.68	96.42	94.3933	96.63	71.03	70.52	79.3933	0.84109	-0.249667	0.160195	0.242161	0.615895	92.08	94.68	96.42	94.3933	71.28	52.17	44.26	55.9033	0.592238	-0.755751	0.00903149	0.0209408	1.67901	98.24	68.11	77.92	81.4233	92.08	94.68	96.42	94.3933	0.862596	-0.213243	0.221371	0.334164	0.47604
1164	LysE family transporter CDS	KGB56_05930	30.8	34.8	29.38	31.66	29.66	26.18	31.64	29.16	0.921036	-0.118671	0.333679	0.429029	0.367514	30.8	34.8	29.38	31.66	17.57	12.98	12.55	14.3667	0.45378	-1.13994	0.00162953	0.00638824	2.19462	32	33.27	29.56	31.61	30.8	34.8	29.38	31.66	0.998421	-0.00228022	0.980811	0.987041	0.00566468
1165	hypothetical protein CDS	KGB56_05935	207.33	422.94	153.99	261.42	144.65	164.66	93.17	134.16	0.513197	-0.962415	0.20838	0.296999	0.527245	207.33	422.94	153.99	261.42	90.3	47.41	36.7	58.1367	0.222388	-2.16885	0.0723747	0.103822	0.983709	124.57	118.83	107.08	116.827	207.33	422.94	153.99	261.42	0.446893	-1.162	0.154062	0.253996	0.595173
1166	TIGR02301 family protein CDS	KGB56_05940	92.06	131.86	93.85	105.923	96.86	115.35	92.57	101.593	0.959121	-0.0602147	0.783565	0.831296	0.0802445	92.06	131.86	93.85	105.923	16.84	12.33	10.9	13.3567	0.126097	-2.98739	0.00211705	0.00759847	2.11927	64.88	77.12	68.48	70.16	92.06	131.86	93.85	105.923	0.662366	-0.5943	0.0567671	0.121396	0.915797
1167	NUDIX domain-containing protein CDS	KGB56_05945	43.07	39.72	45.18	42.6567	62.35	45.8	56.79	54.98	1.2889	0.366136	0.0736437	0.133879	0.873287	43.07	39.72	45.18	42.6567	36.96	29.16	24.64	30.2533	0.709229	-0.495677	0.0344128	0.0576659	1.23908	73.72	63.92	65.05	67.5633	43.07	39.72	45.18	42.6567	1.58389	0.663469	0.00201669	0.0133908	1.87319
1168	hypothetical protein CDS	KGB56_05950	215.69	186.34	204.35	202.127	245.82	209.44	235.56	230.273	1.13925	0.188088	0.110898	0.182268	0.73929	215.69	186.34	204.35	202.127	155.78	137.13	113.39	135.433	0.670042	-0.577677	0.0111493	0.0245136	1.61059	288.46	278.24	245.08	270.593	215.69	186.34	204.35	202.127	1.33873	0.420867	0.011884	0.041368	1.38334
1169	SOS response-associated peptidase CDS	KGB56_05955	104.59	103.17	126.59	111.45	168.25	115.85	131.96	138.687	1.24438	0.315432	0.189516	0.275133	0.560457	104.59	103.17	126.59	111.45	75.09	52.22	50.45	59.2533	0.531658	-0.911428	0.00892952	0.020786	1.68223	155.87	128.75	135.95	140.19	104.59	103.17	126.59	111.45	1.25787	0.330987	0.0607685	0.127489	0.894527
1170	fabG CDS	KGB56_05960	94.81	123.44	99.44	105.897	16.91	13.28	19.24	16.4767	0.155592	-2.68416	0.000586414	0.00556255	2.25473	94.81	123.44	99.44	105.897	13.17	9.6	7.13	9.96667	0.0941169	-3.4094	0.000447256	0.00270287	2.56817	20.03	15.69	12.81	16.1767	94.81	123.44	99.44	105.897	0.152759	-2.71067	0.000598142	0.00615761	2.21059
1171	FAD-binding oxidoreductase CDS	KGB56_05965	24.99	27.25	28.23	26.8233	10.17	10.19	13.3	11.22	0.418293	-1.25742	0.000384367	0.00435342	2.36117	24.99	27.25	28.23	26.8233	11.87	12.24	7.73	10.6133	0.395675	-1.33761	0.00073068	0.00377933	2.42259	16.04	12.7	13.15	13.9633	24.99	27.25	28.23	26.8233	0.520567	-0.941845	0.000822987	0.00735977	2.13314
1172	fabI CDS	KGB56_05970	83.94	102.9	132.57	106.47	34.72	47.63	47.73	43.36	0.407251	-1.29601	0.0129983	0.0394572	1.40387	83.94	102.9	132.57	106.47	57.62	50.39	26.16	44.7233	0.420056	-1.25135	0.022335	0.0413537	1.38349	56.69	64.3	53.85	58.28	83.94	102.9	132.57	106.47	0.547384	-0.869374	0.0292283	0.0758479	1.12006
1173	histidine phosphatase family protein CDS	KGB56_05975	13.79	24.98	23.95	20.9067	8.84	10.46	12.38	10.56	0.505102	-0.985353	0.0495373	0.100398	0.998276	13.79	24.98	23.95	20.9067	10.98	5.34	6.74	7.68667	0.367666	-1.44353	0.0287173	0.0501467	1.29976	21.26	12.95	16.08	16.7633	13.79	24.98	23.95	20.9067	0.801818	-0.318654	0.391349	0.510397	0.292092
1174	aroC CDS	KGB56_05980	28.43	49.44	33.21	37.0267	13.63	13.77	15.89	14.43	0.389719	-1.35949	0.0242159	0.0606101	1.21746	28.43	49.44	33.21	37.0267	27.84	17.4	14.38	19.8733	0.53673	-0.897731	0.0856383	0.119368	0.923113	16.2	15.61	22.51	18.1067	28.43	49.44	33.21	37.0267	0.489017	-1.03204	0.0482689	0.108598	0.964179
1175	ribB CDS	KGB56_05985	346.36	273.43	331	316.93	37.87	41.22	31.47	36.8533	0.116282	-3.1043	0.000234577	0.00322124	2.49198	346.36	273.43	331	316.93	21.64	14.07	12.26	15.99	0.0504528	-4.30892	0.000177018	0.00154393	2.81137	30.86	38.07	33.48	34.1367	346.36	273.43	331	316.93	0.10771	-3.21477	0.000222579	0.00312808	2.50472
1176	hypothetical protein CDS	KGB56_05990	270.38	263.31	309.38	281.023	155.49	150.42	163.44	156.45	0.556715	-0.844988	0.00109552	0.00812743	2.09005	270.38	263.31	309.38	281.023	55.09	39.9	34.29	43.0933	0.153344	-2.70515	0.000108151	0.00117967	2.92824	136.21	177.97	184.15	166.11	270.38	263.31	309.38	281.023	0.59109	-0.758551	0.00522598	0.0243675	1.61319
[truncated: 4,136 more rows]

## Sheet: A vs D UP
Name	locus_tag	D1	D2	D3	D average	A1	A2	A3	A average	FC	log2FC	p_value	q_value	log10
[truncated: 640 more rows]

## Sheet: A vs D Down
Name	locus_tag	D1	D2	D3	D average	A1	A2	A3	A average	FC	log2FC	p_value	q_value	log10
[truncated: 29 more rows]

[truncated: 7 more sheets: D vs WT Up, D vs WT Down, AE Up D NDE, AE Down D NDE, AE Up D Down, D vs WT Up&A vs D Down overlap, D vs WT Down&A vs D Up overlap]
